# Supplementary material for: Diverse lineages of pathogenic Leptospira species are widespread in the environment in Puerto Rico, USA
Source: PLoS Negl Trop Dis. 2022 May 18;16(5):e0009959. doi: 10.1371/journal.pntd.0009959 (PMC9154103; doi:10.1371/journal.pntd.0009959)
Supplement: S1 Table — Summary of detection and sequencing results for environmental samples from Puerto Rico, 2018–2020. (XLSX) [file pntd.0009959.s006.xlsx]

## Sheet: S1 Table Results summary
Site ID	Sample types	Site type	Sample size	Sampling date	lipL32 positive samples (proportion)	lipL32 sequences (n samples)	secY-203bp sequences (n samples)	secY-549bp sequences (n samples)	Multiple genotypes detected at site? (n samples)	Notes
1	Soil and Water	Exploratory	S=10: W=10	2018-12-03	W=1 (0.1)	W=1 (1)	-	-	No
2	Soil and Water	Exploratory	S=10: W=10	2018-12-04	S=2 (0.2)	S=2 (2)	-	S=1 (1)	No
3	Soil and Water	Exploratory	S=10: W=10	2018-12-04	-	-	-	-	-
4	Soil and Water	Exploratory	S=10: W=10	2018-12-04	-	-	-	-	-
5	Soil and Water	Exploratory	S=10: W=10	2018-12-05	W=7 (0.7)	W=8 (7)	W=3 (3)	W=1 (1)	W=Yes (1)	L. interrogans, L. noguchi, or L. kirshneri positive site
6	Soil and Water	Exploratory	S=10: W=10	2018-12-05	-	-	-	-	-
7	Soil and Water	Exploratory	S=10: W=10	2018-12-05	S=1 (0.1): W=1 (0.1)	W=1 (1)	S=1 (1)	-	No
8	Soil and Water	Exploratory	S=10: W=10	2018-12-05	-	-	-	-	-
9	Soil and Water	Exploratory	S=10: W=10	2018-12-06	-	-	-	-	-
10	Soil and Water	Exploratory	S=10: W=10	2018-12-06	S=1 (0.1)	S=1 (1)	-	-	No
11	Soil and Water	Exploratory	S=10: W=10	2018-12-07	S=2 (0.2)	S=1 (1)	-	-	No
12	Soil and Water	Exploratory	S=10: W=10	2018-12-10	S=6 (0.6): W=1 (0.1)	S=10 (6): W=1 (1)	-	S=2 (2): W=1 (1)	S=Yes (3)
13	Soil and Water	Exploratory	S=10: W=10	2018-12-10	S=1 (0.1)	S=2 (1)	-	-	S=Yes (1)
14	Soil and Water	Exploratory	S=10: W=10	2018-12-11	S=4 (0.4)	S=6 (4)	-	-	S=Yes (1)
15	Soil and Water	Exploratory	S=10: W=10	2018-12-11	S=3 (0.3)	S=6 (3)	-	S=1 (1)	S=Yes (2)
16	Soil and Water	Exploratory	S=10: W=10	2018-12-11	S=7 (0.7)	S=8 (7)	S=7 (4)	S=4 (3)	S=Yes (1)	Serially sampled site (Dec 2018)
17	Soil and Water	Exploratory	S=10: W=10	2019-02-19	S=4 (0.4): W=1 (0.1)	S=6 (4): W=1 (1)	S=1 (1)	-	S=Yes (2)
18	Soil and Water	Exploratory	S=10: W=10	2019-02-19	-	-	-	-	-
19	Soil and Water	Exploratory	S=10: W=10	2020-02-14	S=3 (0.3)	S=4 (3)	-	S=1 (1)	S=Yes (1)
20	Soil and Water	Exploratory	S=10: W=10	2020-02-14	-	-	-	-	-
21	Soil and Water	Exploratory	S=10: W=10	2020-02-14	S=9 (0.9): W=1 (0.1)	S=22 (9): W=1 (1)	S=2 (1)	S=3 (2)	S=Yes (8)
22	Soil and Water	Exploratory	S=10: W=10	2020-02-14	S=5 (0.5): W=3 (0.3)	S=7 (4): W=4 (3)	-	S=2 (2)	S=Yes (2): W=Yes (1)
Exploratory Totals					S=48 (0.22): W=15 (0.07)	S=75 (45): W=17 (15)	S=11 (7): W=3 (3)	S=14 (12): W=2 (2)	S=9 sites (21): W=2 sites (2)
16-2	Soil	Serially sampled	S=10	2019-02-21	S=10 (1.0)	S=28 (10)	S=5 (4)	S=11 (7)	S=Yes (10)	Serially sampled site (Feb 2019)
16-3	Soil	Serially sampled	S=20	2020-02-13	S=13 (0.65)	S=27 (13)	S=2 (2)	S=2 (2)	S=Yes (8)	Serially sampled site (Feb 2020): Isolates obtained
Totals					S=71 (0.28): W=15 (0.07)	S=130 (68): W=17 (15)	S=18 (13): W=3 (3)	S=27 (21): W=2 (2)	S=11 sites (39): W=2 sites (2)
