# Supplementary material for: Diverse lineages of pathogenic Leptospira species are widespread in the environment in Puerto Rico, USA
Source: PLoS Negl Trop Dis. 2022 May 18;16(5):e0009959. doi: 10.1371/journal.pntd.0009959 (PMC9154103; doi:10.1371/journal.pntd.0009959)
Supplement: S2 Table — Sample and site ID, location, elevation, and pH. (XLSX) [file pntd.0009959.s007.xlsx]

## Sheet: S2 Table Sampling data
Sample ID	Site ID	Sample type	Sample location	Pathogenic Lepto Detected	Elevation	El-Group	pH
1S-01	1	soil	Shore	No	0.0m	0.0-0.33m	7.5
1S-02	1	soil	1m	No	0.66m	0.34-0.66m	7.7
1S-03	1	soil	Shore	No	0.0m	0.0-0.33m	7.4
1S-04	1	soil	1m	No	0.66m	0.34-0.66m	7.8
1S-05	1	soil	Shore	No	0.0m	0.0-0.33m	7.8
1S-06	1	soil	1m	No	0.5m	0.34-0.66m	8.1
1S-07	1	soil	Shore	No	0.0m	0.0-0.33m	7.6
1S-08	1	soil	1m	No	0.0m	0.0-0.33m	7.3
1S-09	1	soil	Shore	No	0.0m	0.0-0.33m	7.4
1S-10	1	soil	1m	No	0.0m	0.0-0.33m	7.3
1W-01	1	water	Shore	No	n/a	n/a	8
1W-02	1	water	1m	No	n/a	n/a	8.1
1W-03	1	water	Shore	No	n/a	n/a	8
1W-04	1	water	1m	No	n/a	n/a	8
1W-05	1	water	Shore	No	n/a	n/a	8
1W-06	1	water	1m	No	n/a	n/a	8
1W-07	1	water	Shore	No	n/a	n/a	8
1W-08	1	water	1m	Yes	n/a	n/a	8
1W-09	1	water	Shore	No	n/a	n/a	8
1W-10	1	water	1m	No	n/a	n/a	8
2S-01	2	soil	Shore	No	0.0m	0.0-0.33m	7.3
2S-02	2	soil	1m	No	1m	0.67-1m	8
2S-03	2	soil	Shore	No	0.0m	0.0-0.33m	5.1
2S-04	2	soil	1m	Yes	1m	0.67-1m	6.1
2S-05	2	soil	Shore	No	0.0m	0.0-0.33m	5.8
2S-06	2	soil	1m	Yes	1m	0.67-1m	5.8
2S-07	2	soil	Shore	No	0.0m	0.0-0.33m	5.5
2S-08	2	soil	1m	No	1m	0.67-1m	4.9
2S-09	2	soil	Shore	No	0.0m	0.0-0.33m	8
2S-10	2	soil	1m	No	0.5m	0.34-0.66m	8
2W-01	2	water	Shore	No	n/a	n/a	7.9
2W-02	2	water	1m	No	n/a	n/a	7.9
2W-03	2	water	Shore	No	n/a	n/a	7.9
2W-04	2	water	1m	No	n/a	n/a	7.9
2W-05	2	water	Shore	No	n/a	n/a	7.7
2W-06	2	water	1m	No	n/a	n/a	7.9
2W-07	2	water	Shore	No	n/a	n/a	7.8
2W-08	2	water	1m	No	n/a	n/a	7.8
2W-09	2	water	Shore	No	n/a	n/a	7.8
2W-10	2	water	1m	No	n/a	n/a	7.8
3S-01	3	soil	Shore	No	0.0m	0.0-0.33m	6.7
3S-02	3	soil	1m	No	0.0m	0.0-0.33m	6.4
3S-03	3	soil	Shore	No	0.0m	0.0-0.33m	6.5
3S-04	3	soil	1m	No	0.0m	0.0-0.33m	6.7
3S-05	3	soil	Shore	No	0.0m	0.0-0.33m	6.4
3S-06	3	soil	1m	No	0.0m	0.0-0.33m	6.1
3S-07	3	soil	Shore	No	0.33m	0.0-0.33m	6.4
3S-08	3	soil	1m	No	0.0m	0.0-0.33m	6.3
3S-09	3	soil	Shore	No	0.33m	0.0-0.33m	9.1
3S-10	3	soil	1m	No	0.0m	0.0-0.33m	7.9
3W-01	3	water	Shore	No	n/a	n/a	7.8
3W-02	3	water	1m	No	n/a	n/a	7.8
3W-03	3	water	Shore	No	n/a	n/a	7.7
3W-04	3	water	1m	No	n/a	n/a	7.8
3W-05	3	water	Shore	No	n/a	n/a	7.9
3W-06	3	water	1m	No	n/a	n/a	7.8
3W-07	3	water	Shore	No	n/a	n/a	7.9
3W-08	3	water	1m	No	n/a	n/a	7.9
3W-09	3	water	Shore	No	n/a	n/a	7.9
3W-10	3	water	1m	No	n/a	n/a	7.9
4S-01	4	soil	Shore	No	0.0m	0.0-0.33m	7.7
4S-02	4	soil	1m	No	0.5m	0.34-0.66m	8
4S-03	4	soil	Shore	No	0.0m	0.0-0.33m	7.3
4S-04	4	soil	1m	No	0.5m	0.34-0.66m	8.5
4S-05	4	soil	Shore	No	0.0m	0.0-0.33m	7.4
4S-06	4	soil	1m	No	0.5m	0.34-0.66m	7.8
4S-07	4	soil	Shore	No	0.0m	0.0-0.33m	8.1
4S-08	4	soil	1m	No	0.0m	0.0-0.33m	7.8
4S-09	4	soil	Shore	No	0.0m	0.0-0.33m	8.7
4S-10	4	soil	1m	No	0.0m	0.0-0.33m	8.6
4W-01	4	water	Shore	No	n/a	n/a	8.1
4W-02	4	water	1m	No	n/a	n/a	8.1
4W-03	4	water	Shore	No	n/a	n/a	8.1
4W-04	4	water	1m	No	n/a	n/a	8.1
4W-05	4	water	Shore	No	n/a	n/a	8.1
4W-06	4	water	1m	No	n/a	n/a	8.1
4W-07	4	water	Shore	No	n/a	n/a	8
4W-08	4	water	1m	No	n/a	n/a	8.1
4W-09	4	water	Shore	No	n/a	n/a	8.1
4W-10	4	water	1m	No	n/a	n/a	8.1
5S-01	5	soil	Shore	No	0.0m	0.0-0.33m	8.6
5S-02	5	soil	1m	No	no data	no data	8.7
5S-03	5	soil	Shore	No	0.0m	0.0-0.33m	8.3
5S-04	5	soil	1m	No	no data	no data	8.3
5S-05	5	soil	Shore	No	0.0m	0.0-0.33m	7.8
5S-06	5	soil	1m	No	no data	no data	7.6
5S-07	5	soil	Shore	No	0.0m	0.0-0.33m	8.5
5S-08	5	soil	1m	No	no data	no data	8.2
5S-09	5	soil	Shore	No	0.0m	0.0-0.33m	8.1
5S-10	5	soil	1m	No	no data	no data	9.1
5W-01	5	water	Shore	Yes	n/a	n/a	8.3
5W-02	5	water	1m	No	n/a	n/a	8.3
5W-03	5	water	Shore	No	n/a	n/a	8.3
5W-04	5	water	1m	Yes	n/a	n/a	8.3
5W-05	5	water	Shore	Yes	n/a	n/a	8.4
5W-06	5	water	1m	Yes	n/a	n/a	8.4
5W-07	5	water	Shore	No	n/a	n/a	8.5
5W-08	5	water	1m	Yes	n/a	n/a	8.4
5W-09	5	water	Shore	Yes	n/a	n/a	8.4
5W-10	5	water	1m	Yes	n/a	n/a	8.5
6S-01	6	soil	Shore	No	0.0m	0.0-0.33m	8.1
6S-02	6	soil	1m	No	0.15m	0.0-0.33m	7.1
6S-03	6	soil	Shore	No	0.0m	0.0-0.33m	7.2
6S-04	6	soil	1m	No	0.075m	0.0-0.33m	7.5
6S-05	6	soil	Shore	No	0.0m	0.0-0.33m	7.3
6S-06	6	soil	1m	No	0.33m	0.0-0.33m	8.8
6S-07	6	soil	Shore	No	0.0m	0.0-0.33m	7.1
6S-08	6	soil	1m	No	0.33m	0.0-0.33m	7.9
6S-09	6	soil	Shore	No	0.0m	0.0-0.33m	7.5
6S-10	6	soil	1m	No	0.33m	0.0-0.33m	7.9
6W-01	6	water	Shore	No	n/a	n/a	8.3
6W-02	6	water	1m	No	n/a	n/a	8.4
6W-03	6	water	Shore	No	n/a	n/a	8.4
6W-04	6	water	1m	No	n/a	n/a	8.4
6W-05	6	water	Shore	No	n/a	n/a	8.4
6W-06	6	water	1m	No	n/a	n/a	8.4
6W-07	6	water	Shore	No	n/a	n/a	8.4
6W-08	6	water	1m	No	n/a	n/a	8.3
6W-09	6	water	Shore	No	n/a	n/a	8.3
6W-10	6	water	1m	No	n/a	n/a	8.3
7S-01	7	soil	Shore	Yes	0.0m	0.0-0.33m	7.4
7S-02	7	soil	1m	No	0.33m	0.0-0.33m	8.5
7S-03	7	soil	Shore	No	0.0m	0.0-0.33m	7.4
7S-04	7	soil	1m	No	0.0m	0.0-0.33m	7.8
7S-05	7	soil	Shore	No	0.0m	0.0-0.33m	7.5
7S-06	7	soil	1m	No	0.0m	0.0-0.33m	7.8
7S-07	7	soil	Shore	No	0.0m	0.0-0.33m	7.4
7S-08	7	soil	1m	No	1m	0.67-1m	8
7S-09	7	soil	Shore	No	0.0m	0.0-0.33m	8
7S-10	7	soil	1m	No	0.0m	0.0-0.33m	7.9
7W-01	7	water	Shore	No	n/a	n/a	8.4
7W-02	7	water	1m	No	n/a	n/a	8.4
7W-03	7	water	Shore	No	n/a	n/a	8.4
7W-04	7	water	1m	No	n/a	n/a	8.4
7W-05	7	water	Shore	No	n/a	n/a	8.4
7W-06	7	water	1m	No	n/a	n/a	8.4
7W-07	7	water	Shore	Yes	n/a	n/a	8.4
7W-08	7	water	1m	No	n/a	n/a	8.5
7W-09	7	water	Shore	No	n/a	n/a	8.5
7W-10	7	water	1m	No	n/a	n/a	8.5
8S-01	8	soil	Shore	No	no data	no data	7.6
8S-02	8	soil	1m	No	no data	no data	8.4
8S-03	8	soil	Shore	No	no data	no data	7.5
8S-04	8	soil	1m	No	no data	no data	7.3
8S-05	8	soil	Shore	No	no data	no data	7.5
8S-06	8	soil	1m	No	no data	no data	7.5
8S-07	8	soil	Shore	No	0.15m	0.0-0.33m	7.5
8S-08	8	soil	1m	No	0.66m	0.34-0.66m	7.4
8S-09	8	soil	Shore	No	no data	no data	7.4
8S-10	8	soil	1m	No	no data	no data	7.4
8W-01	8	water	Shore	No	n/a	n/a	8.3
8W-02	8	water	1m	No	n/a	n/a	8.3
8W-03	8	water	Shore	No	n/a	n/a	8.3
8W-04	8	water	1m	No	n/a	n/a	8.4
8W-05	8	water	Shore	No	n/a	n/a	8.3
8W-06	8	water	1m	No	n/a	n/a	8.3
8W-07	8	water	Shore	No	n/a	n/a	8.3
8W-08	8	water	1m	No	n/a	n/a	8.3
8W-09	8	water	Shore	No	n/a	n/a	8.3
8W-10	8	water	1m	No	n/a	n/a	8.3
9S-01	9	soil	Shore	No	0.0m	0.0-0.33m	7.3
9S-02	9	soil	1m	No	0.33m	0.0-0.33m	7.1
9S-03	9	soil	Shore	No	0.0m	0.0-0.33m	7.3
9S-04	9	soil	1m	No	0.5m	0.34-0.66m	6.2
9S-05	9	soil	Shore	No	0.0m	0.0-0.33m	7.1
9S-06	9	soil	1m	No	0.33m	0.0-0.33m	6.7
9S-07	9	soil	Shore	No	0.0m	0.0-0.33m	7.4
9S-08	9	soil	1m	No	0.15m	0.0-0.33m	7.5
9S-09	9	soil	Shore	No	0.0m	0.0-0.33m	7.3
9S-10	9	soil	1m	No	0.15m	0.0-0.33m	7.1
9W-01	9	water	Shore	No	n/a	n/a	8.1
9W-02	9	water	1m	No	n/a	n/a	8.2
9W-03	9	water	Shore	No	n/a	n/a	8.2
9W-04	9	water	1m	No	n/a	n/a	8.2
9W-05	9	water	Shore	No	n/a	n/a	8.2
9W-06	9	water	1m	No	n/a	n/a	8.2
9W-07	9	water	Shore	No	n/a	n/a	8.2
9W-08	9	water	1m	No	n/a	n/a	8.2
9W-09	9	water	Shore	No	n/a	n/a	8.2
9W-10	9	water	1m	No	n/a	n/a	8.2
10S-01	10	soil	Shore	No	0.0m	0.0-0.33m	6.9
10S-02	10	soil	1m	No	0.5m	0.34-0.66m	6.7
10S-03	10	soil	Shore	No	0.0m	0.0-0.33m	7.3
10S-04	10	soil	1m	No	0.0m	0.0-0.33m	6
10S-05	10	soil	Shore	No	0.0m	0.0-0.33m	7
10S-06	10	soil	1m	Yes	0.0m	0.0-0.33m	7.4
10S-07	10	soil	Shore	No	0.0m	0.0-0.33m	7.2
10S-08	10	soil	1m	No	0.0m	0.0-0.33m	7.6
10S-09	10	soil	Shore	No	0.0m	0.0-0.33m	7.1
10S-10	10	soil	1m	No	0.5m	0.34-0.66m	7.1
10W-01	10	water	Shore	No	n/a	n/a	8.3
10W-02	10	water	1m	No	n/a	n/a	8.3
10W-03	10	water	Shore	No	n/a	n/a	8.3
10W-04	10	water	1m	No	n/a	n/a	8.3
10W-05	10	water	Shore	No	n/a	n/a	8.2
10W-06	10	water	1m	No	n/a	n/a	8.3
10W-07	10	water	Shore	No	n/a	n/a	8.3
10W-08	10	water	1m	No	n/a	n/a	8.3
10W-09	10	water	Shore	No	n/a	n/a	8.3
10W-10	10	water	1m	No	n/a	n/a	8.3
11S-01	11	soil	Shore	No	0.0m	0.0-0.33m	7
11S-02	11	soil	1m	Yes	0.0m	0.0-0.33m	4.7
11S-03	11	soil	Shore	No	0.0m	0.0-0.33m	6
11S-04	11	soil	1m	No	0.0m	0.0-0.33m	6.2
11S-05	11	soil	Shore	No	0.0m	0.0-0.33m	6.8
11S-06	11	soil	1m	No	0.0m	0.0-0.33m	6.7
11S-07	11	soil	Shore	No	0.0m	0.0-0.33m	6.7
11S-08	11	soil	1m	No	0.0m	0.0-0.33m	7.3
11S-09	11	soil	Shore	Yes	0.0m	0.0-0.33m	7.3
11S-10	11	soil	1m	No	0.0m	0.0-0.33m	7.1
11W-01	11	water	Shore	No	n/a	n/a	8.1
11W-02	11	water	1m	No	n/a	n/a	8.1
11W-03	11	water	Shore	No	n/a	n/a	8.3
11W-04	11	water	1m	No	n/a	n/a	8.3
11W-05	11	water	Shore	No	n/a	n/a	8.2
11W-06	11	water	1m	No	n/a	n/a	8.2
11W-07	11	water	Shore	No	n/a	n/a	8.3
11W-08	11	water	1m	No	n/a	n/a	8.3
11W-09	11	water	Shore	No	n/a	n/a	8.4
11W-10	11	water	1m	No	n/a	n/a	8.5
12S-01	12	soil	Shore	No	0.0m	0.0-0.33m	7.7
12S-02	12	soil	1m	Yes	0.15m	0.0-0.33m	7.7
12S-03	12	soil	Shore	Yes	0.0m	0.0-0.33m	7.5
12S-04	12	soil	1m	No	0.5m	0.34-0.66m	7.5
12S-05	12	soil	Shore	Yes	0.15m	0.0-0.33m	7.7
12S-06	12	soil	1m	No	0.5m	0.34-0.66m	7.6
12S-07	12	soil	Shore	Yes	0.15m	0.0-0.33m	7.4
12S-08	12	soil	1m	Yes	0.66m	0.34-0.66m	7.1
12S-09	12	soil	Shore	Yes	0.33m	0.0-0.33m	7.9
12S-10	12	soil	1m	No	0.33m	0.0-0.33m	7.5
12W-01	12	water	Shore	No	n/a	n/a	8.2
12W-02	12	water	1m	No	n/a	n/a	8.3
12W-03	12	water	Shore	No	n/a	n/a	8.4
12W-04	12	water	1m	No	n/a	n/a	8.4
12W-05	12	water	Shore	Yes	n/a	n/a	8.4
12W-06	12	water	1m	No	n/a	n/a	8.4
12W-07	12	water	Shore	No	n/a	n/a	8.4
12W-08	12	water	1m	No	n/a	n/a	8.4
12W-09	12	water	Shore	No	n/a	n/a	8.1
12W-10	12	water	1m	No	n/a	n/a	8.3
13S-01	13	soil	Shore	No	0.0m	0.0-0.33m	7.7
13S-02	13	soil	1m	No	0.0m	0.0-0.33m	7.4
13S-03	13	soil	Shore	No	0.0m	0.0-0.33m	7.6
13S-04	13	soil	1m	No	0.0m	0.0-0.33m	7.4
13S-05	13	soil	Shore	No	0.15m	0.0-0.33m	7.4
13S-06	13	soil	1m	No	0.66m	0.34-0.66m	7.7
13S-07	13	soil	Shore	No	0.0m	0.0-0.33m	7.7
13S-08	13	soil	1m	No	0.66m	0.34-0.66m	7.4
13S-09	13	soil	Shore	No	0.0m	0.0-0.33m	7.5
13S-10	13	soil	1m	Yes	0.33m	0.0-0.33m	8.1
13W-01	13	water	Shore	No	n/a	n/a	8.2
13W-02	13	water	1m	No	n/a	n/a	8.2
13W-03	13	water	Shore	No	n/a	n/a	8.3
13W-04	13	water	1m	No	n/a	n/a	8.2
13W-05	13	water	Shore	No	n/a	n/a	8.3
13W-06	13	water	1m	No	n/a	n/a	8.2
13W-07	13	water	Shore	No	n/a	n/a	8.3
13W-08	13	water	1m	No	n/a	n/a	8.2
13W-09	13	water	Shore	No	n/a	n/a	8.3
13W-10	13	water	1m	No	n/a	n/a	8.3
14S-01	14	soil	Shore	Yes	0.0m	0.0-0.33m	6.8
14S-02	14	soil	1m	No	0.33m	0.0-0.33m	6.6
14S-03	14	soil	Shore	No	0.0m	0.0-0.33m	7.4
14S-04	14	soil	1m	No	0.15m	0.0-0.33m	6.1
14S-05	14	soil	Shore	No	0.0m	0.0-0.33m	7.1
14S-06	14	soil	1m	Yes	0.33m	0.0-0.33m	6.4
14S-07	14	soil	Shore	No	0.0m	0.0-0.33m	6.4
14S-08	14	soil	1m	Yes	0.33m	0.0-0.33m	6.6
14S-09	14	soil	Shore	No	0.5m	0.34-0.66m	6.5
14S-10	14	soil	1m	Yes	0.66m	0.34-0.66m	7.2
14W-01	14	water	Shore	No	n/a	n/a	7.8
14W-02	14	water	1m	No	n/a	n/a	7.7
14W-03	14	water	Shore	No	n/a	n/a	7.8
14W-04	14	water	1m	No	n/a	n/a	7.8
14W-05	14	water	Shore	No	n/a	n/a	7.8
14W-06	14	water	1m	No	n/a	n/a	7.8
14W-07	14	water	Shore	No	n/a	n/a	7.8
14W-08	14	water	1m	No	n/a	n/a	7.8
14W-09	14	water	Shore	No	n/a	n/a	7.8
14W-10	14	water	1m	No	n/a	n/a	7.8
15S-01	15	soil	Shore	No	0.0m	0.0-0.33m	7.4
15S-02	15	soil	1m	Yes	0.33m	0.0-0.33m	7.8
15S-03	15	soil	Shore	No	0.0m	0.0-0.33m	7.8
15S-04	15	soil	1m	No	1m	0.67-1m	7.1
15S-05	15	soil	Shore	Yes	0.0m	0.0-0.33m	8.4
15S-06	15	soil	1m	No	0.33m	0.0-0.33m	9.1
15S-07	15	soil	Shore	No	0.15m	0.0-0.33m	8
15S-08	15	soil	1m	Yes	1m	0.67-1m	9.1
15S-09	15	soil	Shore	No	0.0m	0.0-0.33m	7.8
15S-10	15	soil	1m	No	1m	0.67-1m	7.5
15W-01	15	water	Shore	No	n/a	n/a	8.1
15W-02	15	water	1m	No	n/a	n/a	8.1
15W-03	15	water	Shore	No	n/a	n/a	8.1
15W-04	15	water	1m	No	n/a	n/a	8.1
15W-05	15	water	Shore	No	n/a	n/a	8.1
15W-06	15	water	1m	No	n/a	n/a	8.1
15W-07	15	water	Shore	No	n/a	n/a	8.2
15W-08	15	water	1m	No	n/a	n/a	8.2
15W-09	15	water	Shore	No	n/a	n/a	8.1
15W-10	15	water	1m	No	n/a	n/a	8.1
16S-01	16	soil	Shore	Yes	0.0m	0.0-0.33m	7.1
16S-02	16	soil	1m	Yes	1m	0.67-1m	8.2
16S-03	16	soil	Shore	Yes	0.15m	0.0-0.33m	7.6
16S-04	16	soil	1m	No	1m	0.67-1m	7.2
16S-05	16	soil	Shore	Yes	0.66m	0.34-0.66m	6.8
16S-06	16	soil	1m	Yes	0.66m	0.34-0.66m	6.7
16S-07	16	soil	Shore	Yes	0.5m	0.34-0.66m	7.4
16S-08	16	soil	1m	No	1.25m	1.01-1.33m	9.2
16S-09	16	soil	Shore	Yes	0.66m	0.34-0.66m	7.3
16S-10	16	soil	1m	No	1.25m	>1.01m	8.6
16W-01	16	water	Shore	No	n/a	n/a	8
16W-02	16	water	1m	No	n/a	n/a	8.1
16W-03	16	water	Shore	No	n/a	n/a	8
16W-04	16	water	1m	No	n/a	n/a	8.1
16W-05	16	water	Shore	No	n/a	n/a	8.1
16W-06	16	water	1m	No	n/a	n/a	8
16W-07	16	water	Shore	No	n/a	n/a	8.1
16W-08	16	water	1m	No	n/a	n/a	8.1
16W-09	16	water	Shore	No	n/a	n/a	8.1
16W-10	16	water	1m	No	n/a	n/a	8.1
17S-01	17	soil	Shore	No	0.0m	0.0-0.33m	7.4
17S-02	17	soil	1m	No	0.15m	0.0-0.33m	9
17S-03	17	soil	Shore	Yes	0.0m	0.0-0.33m	7.4
17S-04	17	soil	1m	No	0.0m	0.0-0.33m	8.6
17S-05	17	soil	Shore	No	0.0m	0.0-0.33m	7.5
17S-06	17	soil	1m	Yes	0.0m	0.0-0.33m	8.2
17S-07	17	soil	Shore	Yes	0.0m	0.0-0.33m	7.8
17S-08	17	soil	1m	Yes	0.0m	0.0-0.33m	7.8
17S-09	17	soil	Shore	No	0.0m	0.0-0.33m	8
17S-10	17	soil	1m	No	0.15m	0.0-0.33m	7.6
17W-01	17	water	Shore	No	n/a	n/a	8.2
17W-02	17	water	1m	No	n/a	n/a	8.2
17W-03	17	water	Shore	No	n/a	n/a	8.2
17W-04	17	water	1m	No	n/a	n/a	8.2
17W-05	17	water	Shore	No	n/a	n/a	8.2
17W-06	17	water	1m	No	n/a	n/a	8.3
17W-07	17	water	Shore	No	n/a	n/a	8.2
17W-08	17	water	1m	No	n/a	n/a	8.2
17W-09	17	water	Shore	No	n/a	n/a	8.2
17W-10	17	water	1m	Yes	n/a	n/a	8.2
18S-01	18	soil	Shore	No	0.0m	0.0-0.33m	8.1
18S-02	18	soil	1m	No	0.66m	0.34-0.66m	7.3
18S-03	18	soil	Shore	No	0.0m	0.0-0.33m	7.7
18S-04	18	soil	1m	No	0.0m	0.0-0.33m	7.8
18S-05	18	soil	Shore	No	0.0m	0.0-0.33m	7.5
18S-06	18	soil	1m	No	0.0m	0.0-0.33m	7.5
18S-07	18	soil	Shore	No	0.0m	0.0-0.33m	7.6
18S-08	18	soil	1m	No	0.0m	0.0-0.33m	7.7
18S-09	18	soil	Shore	No	0.0m	0.0-0.33m	7.1
18S-10	18	soil	1m	No	0.15m	0.0-0.33m	7.4
18W-01	18	water	Shore	No	n/a	n/a	8.2
18W-02	18	water	1m	No	n/a	n/a	8.2
18W-03	18	water	Shore	No	n/a	n/a	8.2
18W-04	18	water	1m	No	n/a	n/a	8.2
18W-05	18	water	Shore	No	n/a	n/a	8.2
18W-06	18	water	1m	No	n/a	n/a	8.2
18W-07	18	water	Shore	No	n/a	n/a	8.2
18W-08	18	water	1m	No	n/a	n/a	8.2
18W-09	18	water	Shore	No	n/a	n/a	8.2
18W-10	18	water	1m	No	n/a	n/a	8.2
19S-01	19	soil	Shore	Yes	0.0m	0.0-0.33m	8.3
19S-02	19	soil	1m	No	1m	0.67-1m	8.7
19S-03	19	soil	Shore	Yes	0.0m	0.0-0.33m	7.2
19S-04	19	soil	1m	No	1m	0.67-1m	9.3
19S-05	19	soil	Shore	No	0.0m	0.0-0.33m	8.7
19S-06	19	soil	1m	No	1m	0.67-1m	9.1
19S-07	19	soil	Shore	Yes	0.0m	0.0-0.33m	8.2
19S-08	19	soil	1m	No	1m	0.67-1m	9
19S-09	19	soil	Shore	No	0.0m	0.0-0.33m	8.4
19S-10	19	soil	1m	No	1m	0.67-1m	8.8
19W-01	19	water	Shore	No	n/a	n/a	8.2
19W-02	19	water	1m	No	n/a	n/a	8.2
19W-03	19	water	Shore	No	n/a	n/a	8.2
19W-04	19	water	1m	No	n/a	n/a	8.1
19W-05	19	water	Shore	No	n/a	n/a	8.1
19W-06	19	water	1m	No	n/a	n/a	8
19W-07	19	water	Shore	No	n/a	n/a	8.1
19W-08	19	water	1m	No	n/a	n/a	8.1
19W-09	19	water	Shore	No	n/a	n/a	8.1
19W-10	19	water	1m	No	n/a	n/a	8.1
20S-01	20	soil	Shore	No	0.0m	0.0-0.33m	7.6
20S-02	20	soil	1m	No	0.5m	0.34-0.66m	7.5
20S-03	20	soil	Shore	No	0.0m	0.0-0.33m	7.2
20S-04	20	soil	1m	No	0.5m	0.34-0.66m	8.7
20S-05	20	soil	Shore	No	0.0m	0.0-0.33m	8
20S-06	20	soil	1m	No	0.5m	0.34-0.66m	8.8
20S-07	20	soil	Shore	No	0.0m	0.0-0.33m	6.6
20S-08	20	soil	1m	No	0.5m	0.34-0.66m	8.4
20S-09	20	soil	Shore	No	0.0m	0.0-0.33m	7
20S-10	20	soil	1m	No	0.5m	0.34-0.66m	8.9
20W-01	20	water	Shore	No	n/a	n/a	8.1
20W-02	20	water	1m	No	n/a	n/a	8.1
20W-03	20	water	Shore	No	n/a	n/a	8
20W-04	20	water	1m	No	n/a	n/a	8.1
20W-05	20	water	Shore	No	n/a	n/a	8
20W-06	20	water	1m	No	n/a	n/a	8
20W-07	20	water	Shore	No	n/a	n/a	8.1
20W-08	20	water	1m	No	n/a	n/a	8.1
20W-09	20	water	Shore	No	n/a	n/a	8
20W-10	20	water	1m	No	n/a	n/a	8.1
21S-01	21	soil	Shore	Yes	0.0m	0.0-0.33m	7.2
21S-02	21	soil	1m	Yes	0.0m	0.0-0.33m	7.6
21S-03	21	soil	Shore	Yes	0.0m	0.0-0.33m	8.6
21S-04	21	soil	1m	Yes	0.0m	0.0-0.33m	7.4
21S-05	21	soil	Shore	Yes	0.0m	0.0-0.33m	8.1
21S-06	21	soil	1m	Yes	0.25m	0.0-0.33m	7.3
21S-07	21	soil	Shore	Yes	0.0m	0.0-0.33m	8.1
21S-08	21	soil	1m	Yes	0.25m	0.0-0.33m	7.8
21S-09	21	soil	Shore	Yes	0.0m	0.0-0.33m	7.7
21S-10	21	soil	1m	No	0.0m	0.0-0.33m	8.2
21W-01	21	water	Shore	No	n/a	n/a	8.1
21W-02	21	water	1m	No	n/a	n/a	8.1
21W-03	21	water	Shore	No	n/a	n/a	8.2
21W-04	21	water	1m	No	n/a	n/a	8.1
21W-05	21	water	Shore	No	n/a	n/a	8.2
21W-06	21	water	1m	No	n/a	n/a	8.3
21W-07	21	water	Shore	Yes	n/a	n/a	8.1
21W-08	21	water	1m	No	n/a	n/a	8.3
21W-09	21	water	Shore	No	n/a	n/a	8.3
21W-10	21	water	1m	No	n/a	n/a	8.2
22S-01	22	soil	n/a	No	0.0m	0.0-0.33m	8.5
22S-02	22	soil	n/a	No	0.0m	0.0-0.33m	7.7
22S-03	22	soil	n/a	Yes	0.0m	0.0-0.33m	7.9
22S-04	22	soil	n/a	No	0.0m	0.0-0.33m	7.7
22S-05	22	soil	n/a	Yes	0.0m	0.0-0.33m	8.4
22S-06	22	soil	n/a	Yes	0.0m	0.0-0.33m	8
22S-07	22	soil	n/a	No	0.0m	0.0-0.33m	7.9
22S-08	22	soil	n/a	No	0.0m	0.0-0.33m	7.9
22S-09	22	soil	n/a	Yes	0.0m	0.0-0.33m	8
22S-10	22	soil	n/a	Yes	0.0m	0.0-0.33m	8
22W-01	22	water	n/a	Yes	n/a	n/a	8.1
22W-02	22	water	n/a	No	n/a	n/a	8.1
22W-03	22	water	n/a	No	n/a	n/a	8.1
22W-04	22	water	n/a	No	n/a	n/a	8.1
22W-05	22	water	n/a	No	n/a	n/a	8
22W-06	22	water	n/a	Yes	n/a	n/a	7.9
22W-07	22	water	n/a	No	n/a	n/a	7.9
22W-08	22	water	n/a	No	n/a	n/a	7.9
22W-09	22	water	n/a	Yes	n/a	n/a	8.1
22W-10	22	water	n/a	No	n/a	n/a	7.9
16S-11	16-2	soil	n/a	Yes	0.25m	0.0-0.33m	7.3
16S-12	16-2	soil	n/a	Yes	0.25m	0.0-0.33m	7.8
16S-13	16-2	soil	n/a	Yes	0.25m	0.0-0.33m	7.4
16S-14	16-2	soil	n/a	Yes	0.25m	0.0-0.33m	7.4
16S-15	16-2	soil	n/a	Yes	0.25m	0.0-0.33m	7.5
16S-16	16-2	soil	n/a	Yes	0.0m	0.0-0.33m	7.1
16S-17	16-2	soil	n/a	Yes	0.0m	0.0-0.33m	6.8
16S-18	16-2	soil	n/a	Yes	0.0m	0.0-0.33m	7
16S-19	16-2	soil	n/a	Yes	0.0m	0.0-0.33m	7.1
16S-20	16-2	soil	n/a	Yes	0.0m	0.0-0.33m	6.8
16S-21	16-3	soil	n/a	Yes	0.0m	0.0-0.33m	7.7
16S-22	16-3	soil	n/a	Yes	0.0m	0.0-0.33m	7.7
16S-23	16-3	soil	n/a	No	0.0m	0.0-0.33m	7.5
16S-24	16-3	soil	n/a	Yes	0.0m	0.0-0.33m	7.6
16S-25	16-3	soil	n/a	Yes	0.0m	0.0-0.33m	7.7
16S-26	16-3	soil	n/a	Yes	0.0m	0.0-0.33m	7.9
16S-27	16-3	soil	n/a	Yes	0.0m	0.0-0.33m	7.9
16S-28	16-3	soil	n/a	Yes	0.0m	0.0-0.33m	7.7
16S-29	16-3	soil	n/a	No	0.0m	0.0-0.33m	8
16S-30	16-3	soil	n/a	Yes	0.0m	0.0-0.33m	7
16S-31	16-3	soil	n/a	Yes	0.0m	0.0-0.33m	7.7
16S-32	16-3	soil	n/a	Yes	0.0m	0.0-0.33m	8
16S-33	16-3	soil	n/a	No	0.0m	0.0-0.33m	7.8
16S-34	16-3	soil	n/a	Yes	0.0m	0.0-0.33m	7.9
16S-35	16-3	soil	n/a	Yes	0.0m	0.0-0.33m	8.1
16S-36	16-3	soil	n/a	No	0.0m	0.0-0.33m	7.2
16S-37	16-3	soil	n/a	No	0.0m	0.0-0.33m	7.3
16S-38	16-3	soil	n/a	Yes	0.0m	0.0-0.33m	7.3
16S-39	16-3	soil	n/a	No	0.0m	0.0-0.33m	7.4
16S-40	16-3	soil	n/a	No	0.0m	0.0-0.33m	7
