# Supplementary material for: Diverse lineages of pathogenic Leptospira species are widespread in the environment in Puerto Rico, USA
Source: PLoS Negl Trop Dis. 2022 May 18;16(5):e0009959. doi: 10.1371/journal.pntd.0009959 (PMC9154103; doi:10.1371/journal.pntd.0009959)
Supplement: S3 Table — GenBank accession numbers for all sequences used to build the lipL32 and secY phylogenies and the whole genome dendrogram. (XLSX) [file pntd.0009959.s008.xlsx]

## Sheet: S3 Table Accession numbers
WGS phylogeny		lipL32 phylogeny		secY phylogeny
Accession	Species	Accession	Species	Accession	Species
GCA_002811845.1	L. adleri	GCA_002811845.1	L. adleri	GCF_002811845.1	L. adleri
GCA_002811985.1	L. adleri	GCA_002811985.1	L. adleri	GCF_000243815.2	L. alexanderi
GCA_004770415.1	L. adleri	GCA_004770415.1	L. adleri	GCF_000347175.1	L. alstonii
GCA_000243815.3	L. alexanderi	GCA_000243815.3	L. alexanderi	GCF_004770105.1	L. andrefontaineae
GCA_002009775.1	L. alexanderi	GCA_002009775.1	L. alexanderi	GCF_004770905.1	L. bandrabouensis
GCA_002009805.1	L. alexanderi	GCA_002009805.1	L. alexanderi	GCF_002811925.1	L. barantonii
GCA_002009825.1	L. alexanderi	GCA_002009825.1	L. alexanderi	GCF_000017685.1	L. biflexa
GCA_002009835.1	L. alexanderi	GCA_002009835.1	L. alexanderi	GCA_000013945.1	L. borgpetersenii
GCA_002009845.1	L. alexanderi	GCA_002009845.1	L. alexanderi	GCF_004769285.1	L. bourretii
GCA_000332555.2	L. alstonii	GCA_000332555.2	L. alstonii	GCF_004770445.1	L. bouyouniensis
GCA_000347175.1	L. alstonii	GCA_000347175.1	L. alstonii	GCF_002812125.1	L. brenneri
GCA_001568455.1	L. alstonii	GCA_001568455.1	L. alstonii	GCF_000243715.2	L. broomii
GCA_001569395.1	L. alstonii	GCA_001569395.1	L. alstonii	GCF_004770265.1	L. congkakensis
GCA_001569445.1	L. alstonii	GCA_001569445.1	L. alstonii	GCF_004770515.1	L. dzianensis
GCA_004770105.1	L. andrefontaineae	GCA_002811925.1	L. barantonii	GCF_004770895.1	L. dzoumogneensis
GCA_004770555.1	L. bandrabouensis	GCA_004770795.1	L. barantonii	GCF_003114815.1	L. ellinghauseni
GCA_004770905.1	L. bandrabouensis	GCA_000013945.1	L. borgpetersenii	GCF_002811955.1	L. ellisii
GCA_002811925.1	L. barantonii	GCA_000013965.1	L. borgpetersenii	GCF_000306235.2	L. fainei
GCA_004770795.1	L. barantonii	GCA_000243775.3	L. borgpetersenii	GCF_004769195.1	L. fletcheri
GCA_000017605.1	L. biflexa	GCA_000243795.3	L. borgpetersenii	GCF_004771275.1	L. fluminis
GCA_000017685.1	L. biflexa	GCA_000244075.3	L. borgpetersenii	GCF_004770155.1	L. gomenensis
GCA_004769835.1	L. biflexa	GCA_000244215.3	L. borgpetersenii	GCF_002812225.1	L. haakeii
GCA_004770315.1	L. biflexa	GCA_000244255.3	L. borgpetersenii	GCF_002811945.1	L. harrisiae
GCA_004770325.1	L. biflexa	GCA_000244495.3	L. borgpetersenii	GCF_002811505.1	L. hartskeerlii
GCA_004770345.1	L. biflexa	GCA_000244535.3	L. borgpetersenii	GCF_004770995.1	L. idonii
GCA_004770805.1	L. biflexa	GCA_000244835.3	L. borgpetersenii	GCF_004771005.1	L. ilyithenensis
GCA_000013945.1	L. borgpetersenii	GCA_000246555.2	L. borgpetersenii	GCF_000243675.2	L. inadai
GCA_000013965.1	L. borgpetersenii	GCA_000246695.2	L. borgpetersenii	GCF_000092565.1	L. interrogans
GCA_000243775.3	L. borgpetersenii	GCA_000306315.2	L. borgpetersenii	GCF_004769775.1	L. jelokensis
GCA_000243795.3	L. borgpetersenii	GCA_000306375.2	L. borgpetersenii	GCF_003112675.1	L. johnsonii
GCA_000244075.3	L. borgpetersenii	GCA_000306415.2	L. borgpetersenii	GCF_004769235.1	L. kanakyensis
GCA_000244215.3	L. borgpetersenii	GCA_000342885.1	L. borgpetersenii	GCF_004769665.1	L. kemamanensis
GCA_000244255.3	L. borgpetersenii	GCA_000346975.1	L. borgpetersenii	GCF_000244515.1	L. kirschneri
GCA_000244495.3	L. borgpetersenii	GCA_000353225.1	L. borgpetersenii	GCF_000243735.2	L. kmetyi
GCA_000244535.3	L. borgpetersenii	GCA_000355135.1	L. borgpetersenii	GCF_003114835.1	L. kobayashii
GCA_000244835.3	L. borgpetersenii	GCA_000758045.1	L. borgpetersenii	GCF_004769555.1	L. koniamboensis
GCA_000246555.2	L. borgpetersenii	GCA_001444465.1	L. borgpetersenii	GCF_004770615.1	L. langatensis
GCA_000246695.2	L. borgpetersenii	GCA_001568295.1	L. borgpetersenii	GCF_002812085.1	L. levettii
GCA_000306315.2	L. borgpetersenii	GCA_001568305.1	L. borgpetersenii	GCF_000244755.1	L. licerasiae
GCA_000306375.2	L. borgpetersenii	GCA_001568445.1	L. borgpetersenii	GCF_000306675.1	L. mayottensis
GCA_000306415.2	L. borgpetersenii	GCA_001568485.1	L. borgpetersenii	GCF_000304275.1	L. meyeri
GCA_000342885.1	L. borgpetersenii	GCA_001568495.1	L. borgpetersenii	GCF_004769455.1	L. montravelensis
GCA_000346975.1	L. borgpetersenii	GCA_001569145.1	L. borgpetersenii	GCF_004770475.1	L. mtsangambouensis
GCA_000353225.1	L. borgpetersenii	GCA_001569155.1	L. borgpetersenii	GCF_002812205.1	L. neocaledonica
GCA_000355135.1	L. borgpetersenii	GCA_001569455.1	L. borgpetersenii	GCF_000306255.2	L. noguchii
GCA_000758045.1	L. borgpetersenii	GCA_001569465.1	L. borgpetersenii	GCF_004770765.1	L. noumeaensis
GCA_001444465.1	L. borgpetersenii	GCA_001569485.1	L. borgpetersenii	GCF_004770745.1	L. ognonensis
GCA_001568295.1	L. borgpetersenii	GCA_001618445.1	L. borgpetersenii	GCF_004769575.1	L. perdikensis
GCA_001568305.1	L. borgpetersenii	GCA_001618485.1	L. borgpetersenii	GCF_002811875.1	L. perolatii
GCA_001568445.1	L. borgpetersenii	GCA_001618525.1	L. borgpetersenii	GCF_004770035.1	L. putramalaysiae
GCA_001568485.1	L. borgpetersenii	GCA_001618565.1	L. borgpetersenii	GCF_003114855.1	L. ryugenii
GCA_001568495.1	L. borgpetersenii	GCA_001618585.1	L. borgpetersenii	GCF_002811765.1	L. saintgironsiae
GCA_001569145.1	L. borgpetersenii	GCA_001652525.2	L. borgpetersenii	GCF_000313175.2	L. santarosai
GCA_001569155.1	L. borgpetersenii	GCA_002018035.1	L. borgpetersenii	GCF_004769615.1	L. sarikeiensis
GCA_001569455.1	L. borgpetersenii	GCA_003046425.1	L. borgpetersenii	GCF_004769405.1	L. selangorensis
GCA_001569465.1	L. borgpetersenii	GCA_003254845.1	L. borgpetersenii	GCF_004770055.1	L. semungkikensis
GCA_001569485.1	L. borgpetersenii	GCA_003516145.1	L. borgpetersenii	GCF_000332495.1	L. terpstrae
GCA_001618445.1	L. borgpetersenii	GCA_003716785.1	L. borgpetersenii	GCF_001729245.1	L. tipperaryensis
GCA_001618485.1	L. borgpetersenii	GCA_006568855.1	L. borgpetersenii	GCF_000332455.1	L. vanthielii
GCA_001618525.1	L. borgpetersenii	GCA_006568865.1	L. borgpetersenii	GCF_002150035.1	L. venezuelensis
GCA_001618565.1	L. borgpetersenii	GCA_009858015.1	L. borgpetersenii	GCF_000244815.1	L. weilii
GCA_001618585.1	L. borgpetersenii	GCA_009858035.1	L. borgpetersenii	GCF_000332515.2	L. wolbachii
GCA_001652525.2	L. borgpetersenii	GCA_009858055.1	L. borgpetersenii	GCF_000306115.2	L. wolffii
GCA_002018035.1	L. borgpetersenii	GCA_009858075.1	L. borgpetersenii	GCF_000332475.2	L. yanagawae
GCA_003046425.1	L. borgpetersenii	GCA_009858095.1	L. borgpetersenii
GCA_003254845.1	L. borgpetersenii	GCA_009884155.1	L. borgpetersenii
GCA_003516145.1	L. borgpetersenii	GCA_009884215.1	L. borgpetersenii
GCA_003716785.1	L. borgpetersenii	GCA_009884235.1	L. borgpetersenii
GCA_006568855.1	L. borgpetersenii	GCA_002811955.1	L. elllisii
GCA_006568865.1	L. borgpetersenii	GCA_002812215.1	L. elllisii
GCA_009858015.1	L. borgpetersenii	GCA_004769425.1	L. gomenensis
GCA_009858035.1	L. borgpetersenii	GCA_004770155.1	L. gomenensis
GCA_009858055.1	L. borgpetersenii	GCA_004770595.1	L. gomenensis
GCA_009858075.1	L. borgpetersenii	GCA_004770605.1	L. gomenensis
GCA_009858095.1	L. borgpetersenii	GCA_000007685.1	L. interrogans
GCA_009884155.1	L. borgpetersenii	GCA_000092565.1	L. interrogans
GCA_009884215.1	L. borgpetersenii	GCA_000216035.2	L. interrogans
GCA_009884235.1	L. borgpetersenii	GCA_000216055.2	L. interrogans
GCA_015161435.1	L. borgpetersenii	GCA_000216075.2	L. interrogans
GCA_015161445.1	L. borgpetersenii	GCA_000216095.2	L. interrogans
GCA_015161465.1	L. borgpetersenii	GCA_000216115.3	L. interrogans
GCA_015161475.1	L. borgpetersenii	GCA_000216135.3	L. interrogans
GCA_015161535.1	L. borgpetersenii	GCA_000216155.3	L. interrogans
GCA_015161545.1	L. borgpetersenii	GCA_000216175.3	L. interrogans
GCA_015161555.1	L. borgpetersenii	GCA_000216195.3	L. interrogans
GCA_015161575.1	L. borgpetersenii	GCA_000216215.2	L. interrogans
GCA_015161595.1	L. borgpetersenii	GCA_000216235.3	L. interrogans
GCA_015161635.1	L. borgpetersenii	GCA_000216295.3	L. interrogans
GCA_015161645.1	L. borgpetersenii	GCA_000216335.3	L. interrogans
GCA_015161665.1	L. borgpetersenii	GCA_000216355.3	L. interrogans
GCA_015161675.1	L. borgpetersenii	GCA_000216375.3	L. interrogans
GCA_015161715.1	L. borgpetersenii	GCA_000216395.2	L. interrogans
GCA_015161735.1	L. borgpetersenii	GCA_000216415.2	L. interrogans
GCA_015161745.1	L. borgpetersenii	GCA_000216435.2	L. interrogans
GCA_015161755.1	L. borgpetersenii	GCA_000216475.2	L. interrogans
GCA_015161795.1	L. borgpetersenii	GCA_000216495.2	L. interrogans
GCA_015161805.1	L. borgpetersenii	GCA_000216515.2	L. interrogans
GCA_015161835.1	L. borgpetersenii	GCA_000216535.2	L. interrogans
GCA_015161845.1	L. borgpetersenii	GCA_000216555.3	L. interrogans
GCA_015161855.1	L. borgpetersenii	GCA_000216575.2	L. interrogans
GCA_015161895.1	L. borgpetersenii	GCA_000216595.3	L. interrogans
GCA_015161905.1	L. borgpetersenii	GCA_000216615.2	L. interrogans
GCA_015161935.1	L. borgpetersenii	GCA_000216635.2	L. interrogans
GCA_015161945.1	L. borgpetersenii	GCA_000216655.2	L. interrogans
GCA_015161965.1	L. borgpetersenii	GCA_000216675.2	L. interrogans
GCA_015161995.1	L. borgpetersenii	GCA_000216695.2	L. interrogans
GCA_015162005.1	L. borgpetersenii	GCA_000216715.2	L. interrogans
GCA_015162035.1	L. borgpetersenii	GCA_000216735.2	L. interrogans
GCA_015162045.1	L. borgpetersenii	GCA_000216755.2	L. interrogans
GCA_015162055.1	L. borgpetersenii	GCA_000216775.2	L. interrogans
GCA_015162095.1	L. borgpetersenii	GCA_000216795.2	L. interrogans
GCA_015162105.1	L. borgpetersenii	GCA_000216815.2	L. interrogans
GCA_015162135.1	L. borgpetersenii	GCA_000216835.2	L. interrogans
GCA_015162145.1	L. borgpetersenii	GCA_000216855.2	L. interrogans
GCA_015162155.1	L. borgpetersenii	GCA_000216875.2	L. interrogans
GCA_015162195.1	L. borgpetersenii	GCA_000216895.2	L. interrogans
GCA_015162205.1	L. borgpetersenii	GCA_000216915.2	L. interrogans
GCA_015162235.1	L. borgpetersenii	GCA_000216935.2	L. interrogans
GCA_015162245.1	L. borgpetersenii	GCA_000216955.2	L. interrogans
GCA_015162255.1	L. borgpetersenii	GCA_000216975.2	L. interrogans
GCA_015162295.1	L. borgpetersenii	GCA_000216995.2	L. interrogans
GCA_015162305.1	L. borgpetersenii	GCA_000217015.3	L. interrogans
GCA_015162335.1	L. borgpetersenii	GCA_000217035.2	L. interrogans
GCA_015162345.1	L. borgpetersenii	GCA_000217055.2	L. interrogans
GCA_015162355.1	L. borgpetersenii	GCA_000217075.2	L. interrogans
GCA_015162395.1	L. borgpetersenii	GCA_000217095.2	L. interrogans
GCA_015162405.1	L. borgpetersenii	GCA_000217115.2	L. interrogans
GCA_015162415.1	L. borgpetersenii	GCA_000217135.2	L. interrogans
GCA_015162425.1	L. borgpetersenii	GCA_000217155.2	L. interrogans
GCA_015162475.1	L. borgpetersenii	GCA_000217175.2	L. interrogans
GCA_015162515.1	L. borgpetersenii	GCA_000217195.2	L. interrogans
GCA_015162525.1	L. borgpetersenii	GCA_000217215.2	L. interrogans
GCA_015162535.1	L. borgpetersenii	GCA_000217235.2	L. interrogans
GCA_015162595.1	L. borgpetersenii	GCA_000217255.2	L. interrogans
GCA_015162615.1	L. borgpetersenii	GCA_000217275.2	L. interrogans
GCA_015162625.1	L. borgpetersenii	GCA_000217295.3	L. interrogans
GCA_015162645.1	L. borgpetersenii	GCA_000217315.2	L. interrogans
GCA_015162695.1	L. borgpetersenii	GCA_000217335.3	L. interrogans
GCA_015162705.1	L. borgpetersenii	GCA_000217355.2	L. interrogans
GCA_015162725.1	L. borgpetersenii	GCA_000217375.2	L. interrogans
GCA_015162745.1	L. borgpetersenii	GCA_000217395.2	L. interrogans
GCA_015162765.1	L. borgpetersenii	GCA_000217415.2	L. interrogans
GCA_015162825.1	L. borgpetersenii	GCA_000217435.2	L. interrogans
GCA_015162855.1	L. borgpetersenii	GCA_000217495.3	L. interrogans
GCA_015162865.1	L. borgpetersenii	GCA_000217515.3	L. interrogans
GCA_015162915.1	L. borgpetersenii	GCA_000217535.2	L. interrogans
GCA_015162935.1	L. borgpetersenii	GCA_000217555.2	L. interrogans
GCA_015162945.1	L. borgpetersenii	GCA_000217575.3	L. interrogans
GCA_015162955.1	L. borgpetersenii	GCA_000231175.1	L. interrogans
GCA_015162975.1	L. borgpetersenii	GCA_000243515.3	L. interrogans
GCA_015163015.1	L. borgpetersenii	GCA_000243555.3	L. interrogans
GCA_015163045.1	L. borgpetersenii	GCA_000243635.3	L. interrogans
GCA_015318255.1	L. borgpetersenii	GCA_000243755.3	L. interrogans
GCA_015318305.1	L. borgpetersenii	GCA_000243895.3	L. interrogans
GCA_015318325.1	L. borgpetersenii	GCA_000243935.3	L. interrogans
GCA_015318345.1	L. borgpetersenii	GCA_000243955.3	L. interrogans
GCA_015318355.1	L. borgpetersenii	GCA_000243975.3	L. interrogans
GCA_015318375.1	L. borgpetersenii	GCA_000244015.3	L. interrogans
GCA_015318385.1	L. borgpetersenii	GCA_000244035.3	L. interrogans
GCA_015318425.1	L. borgpetersenii	GCA_000244055.3	L. interrogans
GCA_015318435.1	L. borgpetersenii	GCA_000244095.3	L. interrogans
GCA_015318465.1	L. borgpetersenii	GCA_000244115.3	L. interrogans
GCA_015318475.1	L. borgpetersenii	GCA_000244135.3	L. interrogans
GCA_015318545.1	L. borgpetersenii	GCA_000244155.3	L. interrogans
GCA_015318575.1	L. borgpetersenii	GCA_000244175.3	L. interrogans
GCA_015318635.1	L. borgpetersenii	GCA_000244195.3	L. interrogans
GCA_018332395.1	L. borgpetersenii	GCA_000244235.3	L. interrogans
GCA_018332415.1	L. borgpetersenii	GCA_000244275.3	L. interrogans
GCA_018332435.1	L. borgpetersenii	GCA_000244295.3	L. interrogans
GCA_018399095.1	L. borgpetersenii	GCA_000244315.3	L. interrogans
GCA_018402785.1	L. borgpetersenii	GCA_000244335.3	L. interrogans
GCA_018402805.1	L. borgpetersenii	GCA_000244375.3	L. interrogans
GCA_018402825.1	L. borgpetersenii	GCA_000244395.3	L. interrogans
GCA_018402845.1	L. borgpetersenii	GCA_000244415.3	L. interrogans
GCA_018403805.1	L. borgpetersenii	GCA_000244435.3	L. interrogans
GCA_018403825.1	L. borgpetersenii	GCA_000244455.3	L. interrogans
GCA_004769285.1	L. bourretii	GCA_000244595.3	L. interrogans
GCA_004769355.1	L. bourretii	GCA_000244635.3	L. interrogans
GCA_004769655.1	L. bourretii	GCA_000244695.3	L. interrogans
GCA_004770145.1	L. bourretii	GCA_000245995.2	L. interrogans
GCA_004769525.1	L. bouyouniensis	GCA_000246035.2	L. interrogans
GCA_004770445.1	L. bouyouniensis	GCA_000246055.2	L. interrogans
GCA_004770625.1	L. bouyouniensis	GCA_000246075.2	L. interrogans
GCA_002812125.1	L. brenneri	GCA_000246095.2	L. interrogans
GCA_004769295.1	L. brenneri	GCA_000246115.2	L. interrogans
GCA_000243715.3	L. broomii	GCA_000246135.2	L. interrogans
GCA_004770215.1	L. congkakensis	GCA_000246195.2	L. interrogans
GCA_004770225.1	L. congkakensis	GCA_000246215.2	L. interrogans
GCA_004770265.1	L. congkakensis	GCA_000246235.2	L. interrogans
GCA_004770895.1	L. dzoumogneensis	GCA_000246255.2	L. interrogans
GCA_003114815.1	L. ellinghausenii	GCA_000246275.2	L. interrogans
GCA_002811955.1	L. ellisii	GCA_000246315.2	L. interrogans
GCA_002812215.1	L. ellisii	GCA_000246415.2	L. interrogans
GCA_000306235.2	L. fainei	GCA_000246435.2	L. interrogans
GCA_004769195.1	L. fletcheri	GCA_000246455.2	L. interrogans
GCA_004771275.1	L. fluminis	GCA_000246475.2	L. interrogans
GCA_004769425.1	L. gomenensis	GCA_000246495.2	L. interrogans
GCA_004770155.1	L. gomenensis	GCA_000246515.2	L. interrogans
GCA_004770595.1	L. gomenensis	GCA_000246535.2	L. interrogans
GCA_004770605.1	L. gomenensis	GCA_000246575.2	L. interrogans
GCA_002812045.1	L. haakeii	GCA_000246595.2	L. interrogans
GCA_002812225.1	L. haakeii	GCA_000246615.2	L. interrogans
GCA_002811945.1	L. harrisiae	GCA_000306075.2	L. interrogans
GCA_002812135.1	L. harrisiae	GCA_000306135.2	L. interrogans
GCA_002811475.1	L. hartskeerlii	GCA_000306155.2	L. interrogans
GCA_002811505.1	L. hartskeerlii	GCA_000306215.2	L. interrogans
GCA_004770995.1	L. idonii	GCA_000306275.2	L. interrogans
GCA_004771005.1	L. ilyithenensis	GCA_000306295.2	L. interrogans
GCA_000243675.3	L. inadai	GCA_000306495.2	L. interrogans
GCA_001704175.2	L. inadai	GCA_000306535.2	L. interrogans
GCA_000007685.1	L. interrogans	GCA_000306655.2	L. interrogans
GCA_000092565.1	L. interrogans	GCA_000306925.2	L. interrogans
GCA_000216035.2	L. interrogans	GCA_000332535.2	L. interrogans
GCA_000216055.2	L. interrogans	GCA_000342365.1	L. interrogans
GCA_000216075.2	L. interrogans	GCA_000342645.1	L. interrogans
GCA_000216095.2	L. interrogans	GCA_000342665.1	L. interrogans
GCA_000216115.3	L. interrogans	GCA_000342685.1	L. interrogans
GCA_000216135.3	L. interrogans	GCA_000342705.1	L. interrogans
GCA_000216155.3	L. interrogans	GCA_000342745.1	L. interrogans
GCA_000216175.3	L. interrogans	GCA_000342765.1	L. interrogans
GCA_000216195.3	L. interrogans	GCA_000342805.1	L. interrogans
GCA_000216215.2	L. interrogans	GCA_000342825.1	L. interrogans
GCA_000216235.3	L. interrogans	GCA_000342845.1	L. interrogans
GCA_000216295.3	L. interrogans	GCA_000342865.1	L. interrogans
GCA_000216335.3	L. interrogans	GCA_000342905.1	L. interrogans
GCA_000216355.3	L. interrogans	GCA_000342925.1	L. interrogans
GCA_000216375.3	L. interrogans	GCA_000342945.1	L. interrogans
GCA_000216395.2	L. interrogans	GCA_000342965.1	L. interrogans
GCA_000216415.2	L. interrogans	GCA_000342985.1	L. interrogans
GCA_000216435.2	L. interrogans	GCA_000343005.1	L. interrogans
GCA_000216475.2	L. interrogans	GCA_000343025.1	L. interrogans
GCA_000216495.2	L. interrogans	GCA_000343085.1	L. interrogans
GCA_000216515.2	L. interrogans	GCA_000343105.1	L. interrogans
GCA_000216535.2	L. interrogans	GCA_000343125.1	L. interrogans
GCA_000216555.3	L. interrogans	GCA_000343145.1	L. interrogans
GCA_000216575.2	L. interrogans	GCA_000343165.1	L. interrogans
GCA_000216595.3	L. interrogans	GCA_000343185.1	L. interrogans
GCA_000216615.2	L. interrogans	GCA_000343205.1	L. interrogans
GCA_000216635.2	L. interrogans	GCA_000343225.1	L. interrogans
GCA_000216655.2	L. interrogans	GCA_000343245.1	L. interrogans
GCA_000216675.2	L. interrogans	GCA_000343265.1	L. interrogans
GCA_000216695.2	L. interrogans	GCA_000343285.1	L. interrogans
GCA_000216715.2	L. interrogans	GCA_000343305.1	L. interrogans
GCA_000216735.2	L. interrogans	GCA_000343345.1	L. interrogans
GCA_000216755.2	L. interrogans	GCA_000343375.1	L. interrogans
GCA_000216775.2	L. interrogans	GCA_000343415.1	L. interrogans
GCA_000216795.2	L. interrogans	GCA_000343435.1	L. interrogans
GCA_000216815.2	L. interrogans	GCA_000343455.1	L. interrogans
GCA_000216835.2	L. interrogans	GCA_000343475.1	L. interrogans
GCA_000216855.2	L. interrogans	GCA_000343495.1	L. interrogans
GCA_000216875.2	L. interrogans	GCA_000343515.1	L. interrogans
GCA_000216895.2	L. interrogans	GCA_000343535.1	L. interrogans
GCA_000216915.2	L. interrogans	GCA_000343575.1	L. interrogans
GCA_000216935.2	L. interrogans	GCA_000343595.1	L. interrogans
GCA_000216955.2	L. interrogans	GCA_000343615.1	L. interrogans
GCA_000216975.2	L. interrogans	GCA_000343635.1	L. interrogans
GCA_000216995.2	L. interrogans	GCA_000343655.1	L. interrogans
GCA_000217015.3	L. interrogans	GCA_000343675.1	L. interrogans
GCA_000217035.2	L. interrogans	GCA_000343695.1	L. interrogans
GCA_000217055.2	L. interrogans	GCA_000343715.1	L. interrogans
GCA_000217075.2	L. interrogans	GCA_000343735.1	L. interrogans
GCA_000217095.2	L. interrogans	GCA_000343755.1	L. interrogans
GCA_000217115.2	L. interrogans	GCA_000343775.1	L. interrogans
GCA_000217135.2	L. interrogans	GCA_000343795.1	L. interrogans
GCA_000217155.2	L. interrogans	GCA_000343815.1	L. interrogans
GCA_000217175.2	L. interrogans	GCA_000343835.1	L. interrogans
GCA_000217195.2	L. interrogans	GCA_000346695.1	L. interrogans
GCA_000217215.2	L. interrogans	GCA_000346935.1	L. interrogans
GCA_000217235.2	L. interrogans	GCA_000347055.1	L. interrogans
GCA_000217255.2	L. interrogans	GCA_000347095.1	L. interrogans
GCA_000217275.2	L. interrogans	GCA_000347115.1	L. interrogans
GCA_000217295.3	L. interrogans	GCA_000347135.1	L. interrogans
GCA_000217315.2	L. interrogans	GCA_000347155.1	L. interrogans
GCA_000217335.3	L. interrogans	GCA_000347255.1	L. interrogans
GCA_000217355.2	L. interrogans	GCA_000612525.2	L. interrogans
GCA_000217375.2	L. interrogans	GCA_000758025.1	L. interrogans
GCA_000217395.2	L. interrogans	GCA_000941035.1	L. interrogans
GCA_000217415.2	L. interrogans	GCA_001010765.1	L. interrogans
GCA_000217435.2	L. interrogans	GCA_001022315.1	L. interrogans
GCA_000217495.3	L. interrogans	GCA_001047635.1	L. interrogans
GCA_000217515.3	L. interrogans	GCA_001047655.1	L. interrogans
GCA_000217535.2	L. interrogans	GCA_001292605.1	L. interrogans
GCA_000217555.2	L. interrogans	GCA_001292615.2	L. interrogans
GCA_000217575.3	L. interrogans	GCA_001292685.1	L. interrogans
GCA_000231175.1	L. interrogans	GCA_001293065.1	L. interrogans
GCA_000243515.3	L. interrogans	GCA_001412475.2	L. interrogans
GCA_000243555.3	L. interrogans	GCA_001417585.1	L. interrogans
GCA_000243635.3	L. interrogans	GCA_001443305.1	L. interrogans
GCA_000243755.3	L. interrogans	GCA_001542585.1	L. interrogans
GCA_000243895.3	L. interrogans	GCA_001542605.1	L. interrogans
GCA_000243935.3	L. interrogans	GCA_001567645.1	L. interrogans
GCA_000243955.3	L. interrogans	GCA_001567655.1	L. interrogans
GCA_000243975.3	L. interrogans	GCA_001567675.1	L. interrogans
GCA_000244015.3	L. interrogans	GCA_001567705.1	L. interrogans
GCA_000244035.3	L. interrogans	GCA_001567725.1	L. interrogans
GCA_000244055.3	L. interrogans	GCA_001567735.1	L. interrogans
GCA_000244095.3	L. interrogans	GCA_001567745.1	L. interrogans
GCA_000244115.3	L. interrogans	GCA_001567785.1	L. interrogans
GCA_000244135.3	L. interrogans	GCA_001567805.1	L. interrogans
GCA_000244155.3	L. interrogans	GCA_001567815.1	L. interrogans
GCA_000244175.3	L. interrogans	GCA_001567825.1	L. interrogans
GCA_000244195.3	L. interrogans	GCA_001567835.1	L. interrogans
GCA_000244235.3	L. interrogans	GCA_001567885.1	L. interrogans
GCA_000244275.3	L. interrogans	GCA_001567895.1	L. interrogans
GCA_000244295.3	L. interrogans	GCA_001567905.1	L. interrogans
GCA_000244315.3	L. interrogans	GCA_001567945.1	L. interrogans
GCA_000244335.3	L. interrogans	GCA_001567965.1	L. interrogans
GCA_000244375.3	L. interrogans	GCA_001567975.1	L. interrogans
GCA_000244395.3	L. interrogans	GCA_001567985.1	L. interrogans
GCA_000244415.3	L. interrogans	GCA_001568025.1	L. interrogans
GCA_000244435.3	L. interrogans	GCA_001568045.1	L. interrogans
GCA_000244455.3	L. interrogans	GCA_001568065.1	L. interrogans
GCA_000244595.3	L. interrogans	GCA_001568075.1	L. interrogans
GCA_000244635.3	L. interrogans	GCA_001568105.1	L. interrogans
GCA_000244695.3	L. interrogans	GCA_001568125.1	L. interrogans
GCA_000245995.2	L. interrogans	GCA_001568135.1	L. interrogans
GCA_000246015.2	L. interrogans	GCA_001568155.1	L. interrogans
GCA_000246035.2	L. interrogans	GCA_001568175.1	L. interrogans
GCA_000246055.2	L. interrogans	GCA_001568205.1	L. interrogans
GCA_000246075.2	L. interrogans	GCA_001568215.1	L. interrogans
GCA_000246095.2	L. interrogans	GCA_001568225.1	L. interrogans
GCA_000246115.2	L. interrogans	GCA_001568265.1	L. interrogans
GCA_000246135.2	L. interrogans	GCA_001568285.1	L. interrogans
GCA_000246195.2	L. interrogans	GCA_001568525.1	L. interrogans
GCA_000246215.2	L. interrogans	GCA_001568535.1	L. interrogans
GCA_000246235.2	L. interrogans	GCA_001568565.1	L. interrogans
GCA_000246255.2	L. interrogans	GCA_001568575.1	L. interrogans
GCA_000246275.2	L. interrogans	GCA_001568605.1	L. interrogans
GCA_000246315.2	L. interrogans	GCA_001568615.1	L. interrogans
GCA_000246415.2	L. interrogans	GCA_001568645.1	L. interrogans
GCA_000246435.2	L. interrogans	GCA_001568655.1	L. interrogans
GCA_000246455.2	L. interrogans	GCA_001568685.1	L. interrogans
GCA_000246475.2	L. interrogans	GCA_001568695.1	L. interrogans
GCA_000246495.2	L. interrogans	GCA_001568725.1	L. interrogans
GCA_000246515.2	L. interrogans	GCA_001568735.1	L. interrogans
GCA_000246535.2	L. interrogans	GCA_001568765.1	L. interrogans
GCA_000246575.2	L. interrogans	GCA_001568775.1	L. interrogans
GCA_000246595.2	L. interrogans	GCA_001568805.1	L. interrogans
GCA_000246615.2	L. interrogans	GCA_001568815.1	L. interrogans
GCA_000306075.2	L. interrogans	GCA_001568845.1	L. interrogans
GCA_000306135.2	L. interrogans	GCA_001568855.1	L. interrogans
GCA_000306155.2	L. interrogans	GCA_001568885.1	L. interrogans
GCA_000306215.2	L. interrogans	GCA_001568935.1	L. interrogans
GCA_000306275.2	L. interrogans	GCA_001568965.1	L. interrogans
GCA_000306295.2	L. interrogans	GCA_001568985.1	L. interrogans
GCA_000306495.2	L. interrogans	GCA_001568995.1	L. interrogans
GCA_000306535.2	L. interrogans	GCA_001569005.1	L. interrogans
GCA_000306655.2	L. interrogans	GCA_001569045.1	L. interrogans
GCA_000306925.2	L. interrogans	GCA_001569065.1	L. interrogans
GCA_000332535.2	L. interrogans	GCA_001569075.1	L. interrogans
GCA_000342365.1	L. interrogans	GCA_001569105.1	L. interrogans
GCA_000342645.1	L. interrogans	GCA_001569125.1	L. interrogans
GCA_000342665.1	L. interrogans	GCA_001650015.1	L. interrogans
GCA_000342685.1	L. interrogans	GCA_001683775.2	L. interrogans
GCA_000342705.1	L. interrogans	GCA_001687505.1	L. interrogans
GCA_000342745.1	L. interrogans	GCA_001857845.1	L. interrogans
GCA_000342765.1	L. interrogans	GCA_001969075.1	L. interrogans
GCA_000342805.1	L. interrogans	GCA_001995195.1	L. interrogans
GCA_000342825.1	L. interrogans	GCA_001995205.1	L. interrogans
GCA_000342845.1	L. interrogans	GCA_002073495.2	L. interrogans
GCA_000342865.1	L. interrogans	GCA_002074815.1	L. interrogans
GCA_000342905.1	L. interrogans	GCA_002074835.1	L. interrogans
GCA_000342925.1	L. interrogans	GCA_002076815.1	L. interrogans
GCA_000342945.1	L. interrogans	GCA_002269215.1	L. interrogans
GCA_000342965.1	L. interrogans	GCA_002269235.1	L. interrogans
GCA_000342985.1	L. interrogans	GCA_002370075.1	L. interrogans
GCA_000343005.1	L. interrogans	GCA_002370085.2	L. interrogans
GCA_000343025.1	L. interrogans	GCA_002916855.1	L. interrogans
GCA_000343085.1	L. interrogans	GCA_005222565.1	L. interrogans
GCA_000343105.1	L. interrogans	GCA_005222585.1	L. interrogans
GCA_000343125.1	L. interrogans	GCA_005222625.1	L. interrogans
GCA_000343145.1	L. interrogans	GCA_006568875.1	L. interrogans
GCA_000343165.1	L. interrogans	GCA_006568885.1	L. interrogans
GCA_000343185.1	L. interrogans	GCA_006568945.1	L. interrogans
GCA_000343205.1	L. interrogans	GCA_006569045.1	L. interrogans
GCA_000343225.1	L. interrogans	GCA_008118365.1	L. interrogans
GCA_000343245.1	L. interrogans	GCA_008373805.1	L. interrogans
GCA_000343265.1	L. interrogans	GCA_008373815.1	L. interrogans
GCA_000343285.1	L. interrogans	GCA_008629705.1	L. interrogans
GCA_000343305.1	L. interrogans	GCA_008831445.1	L. interrogans
GCA_000343345.1	L. interrogans	GCA_008831465.1	L. interrogans
GCA_000343375.1	L. interrogans	GCA_009721635.1	L. interrogans
GCA_000343415.1	L. interrogans	GCA_009884035.1	L. interrogans
GCA_000343435.1	L. interrogans	GCA_009884055.1	L. interrogans
GCA_000343455.1	L. interrogans	GCA_009884075.1	L. interrogans
GCA_000343475.1	L. interrogans	GCA_009884095.1	L. interrogans
GCA_000343495.1	L. interrogans	GCA_009884115.1	L. interrogans
GCA_000343515.1	L. interrogans	GCA_009884135.1	L. interrogans
GCA_000343535.1	L. interrogans	GCA_009884175.1	L. interrogans
GCA_000343575.1	L. interrogans	GCA_009884195.1	L. interrogans
GCA_000343595.1	L. interrogans	GCA_009884255.1	L. interrogans
GCA_000343615.1	L. interrogans	GCA_009884275.1	L. interrogans
GCA_000343635.1	L. interrogans	GCA_010287845.1	L. interrogans
GCA_000343655.1	L. interrogans	GCA_010978155.1	L. interrogans
GCA_000343675.1	L. interrogans	GCA_900156205.1	L. interrogans
GCA_000343695.1	L. interrogans	GCA_900236655.1	L. interrogans
GCA_000343715.1	L. interrogans	GCA_000243615.3	L. kirschneri
GCA_000343735.1	L. interrogans	GCA_000243655.3	L. kirschneri
GCA_000343755.1	L. interrogans	GCA_000243695.3	L. kirschneri
GCA_000343775.1	L. interrogans	GCA_000243855.3	L. kirschneri
GCA_000343795.1	L. interrogans	GCA_000243875.3	L. kirschneri
GCA_000343815.1	L. interrogans	GCA_000243915.3	L. kirschneri
GCA_000343835.1	L. interrogans	GCA_000244515.3	L. kirschneri
GCA_000346695.1	L. interrogans	GCA_000246155.2	L. kirschneri
GCA_000346935.1	L. interrogans	GCA_000246175.2	L. kirschneri
GCA_000347055.1	L. interrogans	GCA_000246295.2	L. kirschneri
GCA_000347095.1	L. interrogans	GCA_000246335.2	L. kirschneri
GCA_000347115.1	L. interrogans	GCA_000246355.2	L. kirschneri
GCA_000347135.1	L. interrogans	GCA_000246675.2	L. kirschneri
GCA_000347155.1	L. interrogans	GCA_000306175.2	L. kirschneri
GCA_000347255.1	L. interrogans	GCA_000306355.2	L. kirschneri
GCA_000612525.2	L. interrogans	GCA_000306395.2	L. kirschneri
GCA_000758025.1	L. interrogans	GCA_000306515.2	L. kirschneri
GCA_000941035.1	L. interrogans	GCA_000306555.2	L. kirschneri
GCA_001010765.1	L. interrogans	GCA_000306595.2	L. kirschneri
GCA_001022315.1	L. interrogans	GCA_000342725.1	L. kirschneri
GCA_001047635.1	L. interrogans	GCA_000343555.1	L. kirschneri
GCA_001047655.1	L. interrogans	GCA_000346895.1	L. kirschneri
GCA_001292605.1	L. interrogans	GCA_000346995.1	L. kirschneri
GCA_001292615.2	L. interrogans	GCA_000347015.1	L. kirschneri
GCA_001292685.1	L. interrogans	GCA_000347215.1	L. kirschneri
GCA_001293065.1	L. interrogans	GCA_000347235.1	L. kirschneri
GCA_001412475.2	L. interrogans	GCA_000772835.2	L. kirschneri
GCA_001417585.1	L. interrogans	GCA_001401895.1	L. kirschneri
GCA_001443305.1	L. interrogans	GCA_001584245.1	L. kirschneri
GCA_001542585.1	L. interrogans	GCA_002009725.1	L. kirschneri
GCA_001542605.1	L. interrogans	GCA_002009765.1	L. kirschneri
GCA_001567645.1	L. interrogans	GCA_002018105.1	L. kirschneri
GCA_001567655.1	L. interrogans	GCA_002018145.1	L. kirschneri
GCA_001567675.1	L. interrogans	GCA_010095425.1	L. kirschneri
GCA_001567705.1	L. interrogans	GCA_000243735.3	L. kmetyi
GCA_001567725.1	L. interrogans	GCA_002811455.1	L. kmetyi
GCA_001567735.1	L. interrogans	GCA_002812065.1	L. kmetyi
GCA_001567745.1	L. interrogans	GCA_003722295.1	L. kmetyi
GCA_001567785.1	L. interrogans	GCA_004769185.1	L. kmetyi
GCA_001567805.1	L. interrogans	GCA_004770065.1	L. kmetyi
GCA_001567815.1	L. interrogans	GCA_004770175.1	L. kmetyi
GCA_001567825.1	L. interrogans	GCA_000306335.2	L. mayottensis
GCA_001567835.1	L. interrogans	GCA_000306675.3	L. mayottensis
GCA_001567885.1	L. interrogans	GCA_003429485.1	L. mayottensis
GCA_001567895.1	L. interrogans	GCA_003429505.1	L. mayottensis
GCA_001567905.1	L. interrogans	GCA_003429525.1	L. mayottensis
GCA_001567945.1	L. interrogans	GCA_004770855.1	L. mayottensis
GCA_001567965.1	L. interrogans	GCA_000216255.3	L. noguchii
GCA_001567975.1	L. interrogans	GCA_000243535.3	L. noguchii
GCA_001567985.1	L. interrogans	GCA_000243575.3	L. noguchii
GCA_001568025.1	L. interrogans	GCA_000244775.3	L. noguchii
GCA_001568045.1	L. interrogans	GCA_000306195.2	L. noguchii
GCA_001568065.1	L. interrogans	GCA_000306255.2	L. noguchii
GCA_001568075.1	L. interrogans	GCA_000306635.2	L. noguchii
GCA_001568105.1	L. interrogans	GCA_000346655.1	L. noguchii
GCA_001568125.1	L. interrogans	GCA_000350585.1	L. noguchii
GCA_001568135.1	L. interrogans	GCA_000350605.1	L. noguchii
GCA_001568155.1	L. interrogans	GCA_001276935.1	L. noguchii
GCA_001568175.1	L. interrogans	GCA_001568325.1	L. noguchii
GCA_001568205.1	L. interrogans	GCA_001569165.1	L. noguchii
GCA_001568215.1	L. interrogans	GCA_001569205.1	L. noguchii
GCA_001568225.1	L. interrogans	GCA_001569215.1	L. noguchii
GCA_001568265.1	L. interrogans	GCA_001569225.1	L. noguchii
GCA_001568285.1	L. interrogans	GCA_006568845.1	L. noguchii
GCA_001568525.1	L. interrogans	GCA_000216275.3	L. santarosai
GCA_001568535.1	L. interrogans	GCA_000217455.3	L. santarosai
GCA_001568565.1	L. interrogans	GCA_000243835.3	L. santarosai
GCA_001568575.1	L. interrogans	GCA_000244475.3	L. santarosai
GCA_001568605.1	L. interrogans	GCA_000244555.3	L. santarosai
GCA_001568615.1	L. interrogans	GCA_000244575.3	L. santarosai
GCA_001568645.1	L. interrogans	GCA_000244615.3	L. santarosai
GCA_001568655.1	L. interrogans	GCA_000244655.3	L. santarosai
GCA_001568685.1	L. interrogans	GCA_000244675.3	L. santarosai
GCA_001568695.1	L. interrogans	GCA_000244735.3	L. santarosai
GCA_001568725.1	L. interrogans	GCA_000244795.3	L. santarosai
GCA_001568735.1	L. interrogans	GCA_000246375.2	L. santarosai
GCA_001568765.1	L. interrogans	GCA_000246395.2	L. santarosai
GCA_001568775.1	L. interrogans	GCA_000306455.2	L. santarosai
GCA_001568805.1	L. interrogans	GCA_000306475.2	L. santarosai
GCA_001568815.1	L. interrogans	GCA_000306575.2	L. santarosai
GCA_001568845.1	L. interrogans	GCA_000306615.2	L. santarosai
GCA_001568855.1	L. interrogans	GCA_000313175.2	L. santarosai
GCA_001568885.1	L. interrogans	GCA_000332395.2	L. santarosai
GCA_001568935.1	L. interrogans	GCA_000332435.2	L. santarosai
GCA_001568965.1	L. interrogans	GCA_000343395.1	L. santarosai
GCA_001568985.1	L. interrogans	GCA_000346915.1	L. santarosai
GCA_001568995.1	L. interrogans	GCA_000348015.1	L. santarosai
GCA_001569005.1	L. interrogans	GCA_000988105.2	L. santarosai
GCA_001569045.1	L. interrogans	GCA_001008325.2	L. santarosai
GCA_001569065.1	L. interrogans	GCA_001008335.2	L. santarosai
GCA_001569075.1	L. interrogans	GCA_001568365.1	L. santarosai
GCA_001569105.1	L. interrogans	GCA_001568375.1	L. santarosai
GCA_001569125.1	L. interrogans	GCA_001569265.1	L. santarosai
GCA_001650015.1	L. interrogans	GCA_001569285.1	L. santarosai
GCA_001683775.2	L. interrogans	GCA_001569295.1	L. santarosai
GCA_001687505.1	L. interrogans	GCA_001569305.1	L. santarosai
GCA_001857845.1	L. interrogans	GCA_001569335.1	L. santarosai
GCA_001969075.1	L. interrogans	GCA_001584305.1	L. santarosai
GCA_001995195.1	L. interrogans	GCA_001952675.1	L. santarosai
GCA_001995205.1	L. interrogans	GCA_001952685.1	L. santarosai
GCA_002073495.2	L. interrogans	GCA_001981425.1	L. santarosai
GCA_002074815.1	L. interrogans	GCA_001981455.1	L. santarosai
GCA_002074835.1	L. interrogans	GCA_001981505.1	L. santarosai
GCA_002076815.1	L. interrogans	GCA_002287705.1	L. santarosai
GCA_002269215.1	L. interrogans	GCA_004769715.1	L. stimsonii
GCA_002269235.1	L. interrogans	GCA_004770035.1	L. stimsonii
GCA_002370075.1	L. interrogans	GCA_003545875.1	L. stimsonii
GCA_002370085.2	L. interrogans	GCA_003545885.1	L. stimsonii
GCA_002916855.1	L. interrogans	GCA_001729245.1	L. tipperaryensis
GCA_005222565.1	L. interrogans	GCA_000216315.3	L. weilii
GCA_005222585.1	L. interrogans	GCA_000217475.3	L. weilii
GCA_005222625.1	L. interrogans	GCA_000243595.3	L. weilii
GCA_006568875.1	L. interrogans	GCA_000243995.3	L. weilii
GCA_006568885.1	L. interrogans	GCA_000244355.3	L. weilii
GCA_006568945.1	L. interrogans	GCA_000244815.3	L. weilii
GCA_006569045.1	L. interrogans	GCA_000246635.2	L. weilii
GCA_008118365.1	L. interrogans	GCA_000246655.2	L. weilii
GCA_008373805.1	L. interrogans	GCA_000332415.2	L. weilii
GCA_008373815.1	L. interrogans	GCA_001568405.1	L. weilii
GCA_008629705.1	L. interrogans	GCA_001568415.1	L. weilii
GCA_008831445.1	L. interrogans	GCA_001568905.1	L. weilii
GCA_008831465.1	L. interrogans	GCA_001568915.1	L. weilii
GCA_009721635.1	L. interrogans	GCA_001569365.1	L. weilii
GCA_009884035.1	L. interrogans	GCA_001569375.1	L. weilii
GCA_009884055.1	L. interrogans	GCA_001569385.1	L. weilii
GCA_009884075.1	L. interrogans	GCA_001569525.1	L. weilii
GCA_009884095.1	L. interrogans	GCA_001969935.1	L. weilii
GCA_009884115.1	L. interrogans	GCA_006874745.1	L. weilii
GCA_009884135.1	L. interrogans	GCA_006874765.1	L. weilii
GCA_009884175.1	L. interrogans	GCA_004769695.1	L. yasudae
GCA_009884195.1	L. interrogans	GCA_004769735.1	L. yasudae
GCA_009884255.1	L. interrogans	GCA_004770135.1	L. yasudae
GCA_009884275.1	L. interrogans	GCA_004770235.1	L. yasudae
GCA_010287845.2	L. interrogans	GCA_004770515.1	L. yasudae
GCA_010978155.1	L. interrogans	GCA_004770815.1	L. yasudae
GCA_013358565.1	L. interrogans	GCA_003545865.1	L. yasudae
GCA_014858135.1	L. interrogans	GCA_003545925.1	L. yasudae
GCA_014858815.1	L. interrogans	GCA_000306435.2	Leptospira spp. Fiocruz
GCA_014858865.1	L. interrogans	GCA_000346675.1	Leptospira spp. Fiocruz
GCA_014858895.1	L. interrogans
GCA_014858915.1	L. interrogans
GCA_014858935.1	L. interrogans
GCA_015162495.1	L. interrogans
GCA_015162505.1	L. interrogans
GCA_015162605.1	L. interrogans
GCA_015162795.1	L. interrogans
GCA_015162815.1	L. interrogans
GCA_015162835.1	L. interrogans
GCA_015223395.1	L. interrogans
GCA_015318485.1	L. interrogans
GCA_015318515.1	L. interrogans
GCA_015318565.1	L. interrogans
GCA_016858285.1	L. interrogans
GCA_017653725.1	L. interrogans
GCA_017653755.1	L. interrogans
GCA_017653785.1	L. interrogans
GCA_017653805.1	L. interrogans
GCA_017653825.1	L. interrogans
GCA_017653845.1	L. interrogans
GCA_017653855.1	L. interrogans
GCA_017653925.1	L. interrogans
GCA_017653945.1	L. interrogans
GCA_017653965.1	L. interrogans
GCA_017653985.1	L. interrogans
GCA_017654005.1	L. interrogans
GCA_017654025.1	L. interrogans
GCA_017654055.1	L. interrogans
GCA_017654085.1	L. interrogans
GCA_017654105.1	L. interrogans
GCA_019173445.1	L. interrogans
GCA_019173465.1	L. interrogans
GCA_019173505.1	L. interrogans
GCA_019173525.1	L. interrogans
GCA_019567275.1	L. interrogans
GCA_019567285.1	L. interrogans
GCA_900156205.1	L. interrogans
GCA_900236655.1	L. interrogans
GCA_004769635.1	L. jelokensis
GCA_004769775.1	L. jelokensis
GCA_003112675.1	L. johnsonii
GCA_004769225.1	L. kanakyensis
GCA_004769235.1	L. kanakyensis
GCA_004769445.1	L. kanakyensis
GCA_004769665.1	L. kemamanensis
GCA_000243615.3	L. kirschneri
GCA_000243655.3	L. kirschneri
GCA_000243695.3	L. kirschneri
GCA_000243855.3	L. kirschneri
GCA_000243875.3	L. kirschneri
GCA_000243915.3	L. kirschneri
GCA_000244515.3	L. kirschneri
GCA_000246155.2	L. kirschneri
GCA_000246175.2	L. kirschneri
GCA_000246295.2	L. kirschneri
GCA_000246335.2	L. kirschneri
GCA_000246355.2	L. kirschneri
GCA_000246675.2	L. kirschneri
GCA_000306175.2	L. kirschneri
GCA_000306355.2	L. kirschneri
GCA_000306395.2	L. kirschneri
GCA_000306515.2	L. kirschneri
GCA_000306555.2	L. kirschneri
GCA_000306595.2	L. kirschneri
GCA_000342725.1	L. kirschneri
GCA_000343555.1	L. kirschneri
GCA_000346895.1	L. kirschneri
GCA_000346995.1	L. kirschneri
GCA_000347015.1	L. kirschneri
GCA_000347215.1	L. kirschneri
GCA_000347235.1	L. kirschneri
GCA_000772835.2	L. kirschneri
GCA_001401895.1	L. kirschneri
GCA_001584245.1	L. kirschneri
GCA_002009725.1	L. kirschneri
GCA_002009765.1	L. kirschneri
GCA_002018105.1	L. kirschneri
GCA_002018145.1	L. kirschneri
GCA_010095425.1	L. kirschneri
GCA_015223365.1	L. kirschneri
GCA_000243735.3	L. kmetyi
GCA_002811455.1	L. kmetyi
GCA_002812065.1	L. kmetyi
GCA_003722295.1	L. kmetyi
GCA_004769185.1	L. kmetyi
GCA_004770065.1	L. kmetyi
GCA_004770175.1	L. kmetyi
GCA_003114835.1	L. kobayashii
GCA_004769555.1	L. koniambonensis
GCA_004769595.1	L. langatensis
GCA_004770615.1	L. langatensis
GCA_002812085.1	L. levettii
GCA_002812165.1	L. levettii
GCA_002812185.1	L. levettii
GCA_004769265.1	L. levettii
GCA_004769485.1	L. levettii
GCA_004769515.1	L. levettii
GCA_004769795.1	L. levettii
GCA_004769805.1	L. levettii
GCA_004770015.1	L. levettii
GCA_004770375.1	L. levettii
GCA_004770425.1	L. levettii
GCA_004770915.1	L. levettii
GCA_004770975.1	L. levettii
GCA_004771255.1	L. levettii
GCA_000216455.2	L. licerasiae
GCA_000244715.3	L. licerasiae
GCA_000244755.3	L. licerasiae
GCA_000526875.1	L. licerasiae
GCA_004770455.1	L. licerasiae
GCA_000306335.2	L. mayottensis
GCA_000306675.3	L. mayottensis
GCA_003429485.1	L. mayottensis
GCA_003429505.1	L. mayottensis
GCA_003429525.1	L. mayottensis
GCA_004770855.1	L. mayottensis
GCA_000304275.1	L. meyeri
GCA_000347075.1	L. meyeri
GCA_002811905.1	L. meyeri
GCA_002812015.1	L. meyeri
GCA_002812075.1	L. meyeri
GCA_004368965.1	L. meyeri
GCA_004769345.1	L. meyeri
GCA_004770275.1	L. meyeri
GCA_004770525.1	L. meyeri
GCA_004770545.1	L. meyeri
GCA_004770925.1	L. meyeri
GCA_002811975.1	L. meyeri mixed
GCA_004769455.1	L. montravelensis
GCA_004770045.1	L. montravelensis
GCA_004770475.1	L. mtsangambouensis
GCA_002812205.1	L. neocaledonica
GCA_000216255.3	L. noguchii
GCA_000243535.3	L. noguchii
GCA_000243575.3	L. noguchii
GCA_000244775.3	L. noguchii
GCA_000306195.2	L. noguchii
GCA_000306255.2	L. noguchii
GCA_000306635.2	L. noguchii
GCA_000346655.1	L. noguchii
GCA_000350585.1	L. noguchii
GCA_000350605.1	L. noguchii
GCA_001276935.1	L. noguchii
GCA_001568325.1	L. noguchii
GCA_001569165.1	L. noguchii
GCA_001569205.1	L. noguchii
GCA_001569215.1	L. noguchii
GCA_001569225.1	L. noguchii
GCA_006568845.1	L. noguchii
GCA_004770765.1	L. noumeaensis
GCA_004770745.1	L. ognonensis
GCA_004769575.1	L. perdikensis
GCA_002811865.1	L. perolatii
GCA_002811875.1	L. perolatii
GCA_003114855.1	L. ryugenii
GCA_002811765.1	L. saintgironsiae
GCA_000216275.3	L. santarosai
GCA_000217455.3	L. santarosai
GCA_000243835.3	L. santarosai
GCA_000244475.3	L. santarosai
GCA_000244555.3	L. santarosai
GCA_000244575.3	L. santarosai
GCA_000244615.3	L. santarosai
GCA_000244655.3	L. santarosai
GCA_000244675.3	L. santarosai
GCA_000244735.3	L. santarosai
GCA_000244795.3	L. santarosai
GCA_000246375.2	L. santarosai
GCA_000246395.2	L. santarosai
GCA_000306455.2	L. santarosai
GCA_000306475.2	L. santarosai
GCA_000306575.2	L. santarosai
GCA_000306615.2	L. santarosai
GCA_000313175.2	L. santarosai
GCA_000332395.2	L. santarosai
GCA_000332435.2	L. santarosai
GCA_000343395.1	L. santarosai
GCA_000346915.1	L. santarosai
GCA_000348015.1	L. santarosai
GCA_000988105.2	L. santarosai
GCA_001008325.2	L. santarosai
GCA_001008335.2	L. santarosai
GCA_001568365.1	L. santarosai
GCA_001568375.1	L. santarosai
GCA_001569265.1	L. santarosai
GCA_001569285.1	L. santarosai
GCA_001569295.1	L. santarosai
GCA_001569305.1	L. santarosai
GCA_001569335.1	L. santarosai
GCA_001584305.1	L. santarosai
GCA_001952675.1	L. santarosai
GCA_001952685.1	L. santarosai
GCA_001981425.1	L. santarosai
GCA_001981455.1	L. santarosai
GCA_001981505.1	L. santarosai
GCA_002287705.1	L. santarosai
GCA_015223405.1	L. santarosai
GCA_019567315.1	L. santarosai
GCA_004769615.1	L. sarikeiensis
GCA_004769405.1	L. selangorensis
GCA_004769745.1	L. selangorensis
GCA_004770835.1	L. selangorensis
GCA_004770055.1	L. semungkisensis
GCA_003545875.1	L. stimsonii
GCA_003545885.1	L. stimsonii
GCA_004769715.1	L. stimsonii
GCA_004770035.1	L. stimsonii
GCA_000332495.2	L. terpstrae
GCA_001729245.1	L. tipperaryensis
GCA_000332455.2	L. vanthielii
GCA_004770365.1	L. vanthielii
GCA_002150035.1	L. venezuelensis
GCA_002150045.1	L. venezuelensis
GCA_002150055.1	L. venezuelensis
GCA_000216315.3	L. weilii
GCA_000217475.3	L. weilii
GCA_000243595.3	L. weilii
GCA_000243995.3	L. weilii
GCA_000244355.3	L. weilii
GCA_000244815.3	L. weilii
GCA_000246635.2	L. weilii
GCA_000246655.2	L. weilii
GCA_000332415.2	L. weilii
GCA_001568405.1	L. weilii
GCA_001568415.1	L. weilii
GCA_001568905.1	L. weilii
GCA_001568915.1	L. weilii
GCA_001569365.1	L. weilii
GCA_001569375.1	L. weilii
GCA_001569385.1	L. weilii
GCA_001569525.1	L. weilii
GCA_001969935.1	L. weilii
GCA_006874745.1	L. weilii
GCA_006874765.1	L. weilii
GCA_000332515.2	L. wolbachii
GCA_000306115.2	L. wolffii
GCA_002811825.1	L. wolffii
GCA_004769375.1	L. wolffii
GCA_004770635.1	L. wolffii
GCA_004770695.1	L. wolffii
GCA_004770705.1	L. wolffii
GCA_004770715.1	L. wolffii
GCA_000332475.2	L. yanagawae
GCA_004769275.1	L. yanagawae
GCA_003545865.1	L. yasudae
GCA_003545925.1	L. yasudae
GCA_004769695.1	L. yasudae
GCA_004769735.1	L. yasudae
GCA_004770135.1	L. yasudae
GCA_004770235.1	L. yasudae
GCA_004770515.1	L. yasudae
GCA_004770815.1	L. yasudae
GCA_019266585.1	L. yasudae
GCA_000347195.1	Leptospira spp.
GCA_016919175.1	Leptospira spp. 201903070
GCA_016918785.1	Leptospira spp. 201903071
GCA_016918735.1	Leptospira spp. 201903074
GCA_016919165.1	Leptospira spp. 201903075
GCA_000347035.1	Leptospira spp. B5
GCA_009991425.1	Leptospira spp. CG
GCA_009995445.1	Leptospira spp. CG
GCA_016742255.1	Leptospira spp. Desfum
GCA_000306435.2	Leptospira spp. Fiocruz
GCA_000346675.1	Leptospira spp. Fiocruz
GCA_002786225.1	Leptospira spp. FW
GCA_000346955.1	Leptospira spp. P2653
GCA_001584255.1	Leptospira spp. ZV016
