# Supplementary material for: Diverse lineages of pathogenic Leptospira species are widespread in the environment in Puerto Rico, USA
Source: PLoS Negl Trop Dis. 2022 May 18;16(5):e0009959. doi: 10.1371/journal.pntd.0009959 (PMC9154103; doi:10.1371/journal.pntd.0009959)
Supplement: S4 Table — Statistical tests used to assess associations between the detection of pathogenic Leptospira spp. and environmental or sampling variables. (XLSX) [file pntd.0009959.s009.xlsx]

## Sheet: S4 Table Statistical tests
Test	Data type	Samples (n)	Statistical test	Test statistic	df	p-value
Soil vs. water	Categorical	Soil=210: Water=210	Chi-square	x2 = 15.087	1	0.0001027
Soil-pH	Continous	Soil=197	Wilcoxon rank sum	W = 3056.5	na	0.9399
Soil-elevation	Categorical	Soil=197	Chi-square	x2 = 1.1057	3	0.7757
Soil-location	Categorical	Soil=197	Chi-square	x2 = 0.032644	1	0.8566
Water-pH	Continous	Water=210	Wilcoxon rank sum	W = 550	na	0.001541
Water-location	Categorical	Water=210	Chi-square	x2 = 0	1	1
