# Supplementary material for: Diverse lineages of pathogenic Leptospira species are widespread in the environment in Puerto Rico, USA
Source: PLoS Negl Trop Dis. 2022 May 18;16(5):e0009959. doi: 10.1371/journal.pntd.0009959 (PMC9154103; doi:10.1371/journal.pntd.0009959)
Supplement: S5 Table — Antigens used in the microscopic agglutination test (MAT) that were unreactive when tested against sera from hamsters infected with the novel pathogenic Leptospira spp. isolated from Puerto Rico soil. (XLSX) [file pntd.0009959.s010.xlsx]

## Sheet: S5 Table MAT panel
Species	Serogroup	Serovar	Strain
L. interrogans	Australis	Bratislava	Jez Bratislava
L. interrogans	Australis	Australis	Ballico
L. interrogans	Autumnalis	Autumnalis	Akiyami A
L. borgpetersenii	Ballum	Ballum	S 102
L. interrogans	Bataviae	Bataviae	Van Tienen
L. interrogans	Canicola	Canicola	H. Utrecht IV
L. kirschneri	Cynopteri	Cynopteri	3522C
L. interrogans	Djasiman	Djasiman	Djasiman
L. interrogans	Grippotyphosa	Grippotyphosa	Andaman
L. interrogans	Hebdomadis	Hebdomadis	Hebdomadis
L. interrogans	Icterohaemorrhagiae	Copenhageni	M 20
L. interrogans	Mini	Szwajizak	Szwajizak
L. interrogans	Pomona	Pomona	Pomona
L. interrogans	Pyrogenes	Pyrogenes	Salinem
L. interrogans	Sejröe	Hardjo	Hardjoprajitno
L. borgpetersenii	Sejröe	Sejröe	M 84
L. borgpetersenii	Tarassovi	Tarassovi	Perepelitsin
L. tipperaryensis	ND=Not determined	Room 22	GWTS#1
