# Supplementary material for: Diverse lineages of pathogenic Leptospira species are widespread in the environment in Puerto Rico, USA
Source: PLoS Negl Trop Dis. 2022 May 18;16(5):e0009959. doi: 10.1371/journal.pntd.0009959 (PMC9154103; doi:10.1371/journal.pntd.0009959)
Supplement: S6 Table — All lipL32 sequences generated during this study using Sanger and AmpSeq methods. (XLSX) [file pntd.0009959.s011.xlsx]

## Sheet: S6 Table lipL32 sequences
						1W-08		2S-04		2S-06		5W-01		5W-04		5W-05		5W-06		5W-08		5W-09		5W-10		7W-07		10S-06		11S-09		12W-05		12S-02		12S-03		12S-05		12S-07		12S-08		12S-09		13S-10		14S-01
Feature ID	Species	Frequency	Species	# of Samples Observed In	Sequence	Ampseq	Sanger	Ampseq	Sanger	Ampseq	Sanger	Ampseq	Sanger	Ampseq	Sanger	Ampseq	Sanger	Ampseq	Sanger	Ampseq	Sanger	Ampseq	Sanger	Ampseq	Sanger	Ampseq	Sanger	Ampseq	Sanger	Ampseq	Sanger	Ampseq	Sanger	Ampseq	Sanger	Ampseq	Sanger	Ampseq	Sanger	Ampseq	Sanger	Ampseq	Sanger	Ampseq	Sanger	Ampseq	Sanger	Ampseq	Sanger
b7cc9e94fcbb698ef9e65e607def7625	Uncultured Leptospira sp. clone S654 (100% match)	24244	Uncultured Leptospira sp. clone S654 (100% match)	57	CCTTCGGTGGATTGCCAAGCCTTAAAAGCTCTTTCGTTCTGAGCGAGAGCACAATCCCAGGGACAAATGAAACCGTGAAAACGCTTCTTCCCTACGGGACAGTAATCAACTATTATGGTTACATCAAGCCAGGACAAGCGCCGGACGGTTTAGTCGATGGGAGCAAAAAAGCATACTACCTCTACGTTTGGGTACCTGCTGT	-	-	-	-	-	-	-	-	33	x	25	x	8	x	82	x	10	x	15	x	4	-	-	-	-	-	-	-	-	-	-	-	-	-	-	-	-	-	78	x	16	x	-	-
88b26be911334d6823d79385a88bcf0d	Leptospira kmetyi strain LS 001/16 (95.05% match)	2292	Leptospira kmetyi strain LS 001/16 (95.05% match)	27	CGTTCGGTGGTCTGCCAAGCCTTAAAAGCTCTTTTGTACTGAGCGAGAGCACAATCCCAGGAACAAACGAAACTGTAAAAACGTTACTTCCATACGGGACTGTAATCCATTACTATGGATACATCAAGCCAGGACAAGCGCCGGACGGTTTAGTCGATGGAAGCAAAAAAGCATACTATCTCTACGTTTGGGTACCTGCTGT	-	-	-	-	-	-	-	-	-	-	-	-	-	-	-	-	-	-	-	-	-	-	-	-	-	-	-	-	-	-	-	-	-	-	-	-	-	-	-	-	-	-	-	x
cb356b91fbdafb080c639f7e048f31e0	Leptospira kmetyi strain LS 001/16 (95.50% match)	2686	Leptospira kmetyi strain LS 001/16 (95.50% match)	14	CGTTCGGTGGTCTGCCAAGCCTAAAAAGCTCTTTTGTACTGAGCGAGAGCACAATCCCAGGGACAAATGAAACCGTGAAAACGCTTCTTCCCTACGGATCTGTAATCCATTACTATGGATACATCAAGCCAGGACAAGCGCCAGACGGTTTAGTCGATGGAAGCAAAAAAGCATACTACCTCTACGTTTGGGTTCCTGCTGT	-	-	-	-	-	-	-	-	-	-	-	-	-	-	-	-	-	-	-	-	-	-	-	-	-	-	-	-	-	-	-	-	-	-	-	x	-	-	-	-	-	-	-	-
2d65d876b30a5ca8000076d47198035a	Leptospira kmetyi strain LS 001/16 (88.32% match)	2004	Leptospira kmetyi strain LS 001/16 (88.32% match)	5	CGTTCGGTGGTCTACCAGGCCTTAAAAGCTCTTTTGTCGTGAGCGAGACAACAGTCCCAGGAACGAGTGAAACCGTAAAAGCGTTTCTTCCCTACGGGAGTGTAATCCATTACTACGGATACGTCAAGCCAGGACAAGCGCCTGACGGTTTAGTCGATGGGAACAAAAAAGCATACTATCTCTACGTTTGGGTACCTGCCGT	-	-	-	-	-	-	-	-	-	-	-	-	-	-	-	-	-	-	-	-	-	-	-	-	-	-	-	-	-	-	-	-	-	-	-	-	-	-	-	-	-	-	-	-
f0d7aa6bedbb918ba9fb45e940cc7dac	Leptospira kmetyi strain LS 001/16 (93.14% match)	212	Leptospira kmetyi strain LS 001/16 (93.14% match)	5	CTTTCGGTGGTCTGCCAAGCCTTAAAAGCTCTTTTGTACTGAGCGAGAGCACGATCCCAGGAACTAACGAAACTGTAAAAACGTTACTTCCATACGGATCTGTAATCCATTACTATGGATACATCAAGCCAGGACAAGCGCCGGACGGTTTAGTCGATGGAAGCAAAAAAGCATACTATCTCTACGTTTGGGTACCTGCTGT	-	-	-	-	-	-	-	x	-	-	-	-	-	-	-	-	-	-	-	-	-	-	-	-	-	-	-	-	-	-	-	-	39	x	-	-	-	-	28	-	-	-	-	-
			Leptospira kmetyi strain LS 001/16 (98.51% match)	4	CTTTCGGTGGTCTGCCAAGCCTAAAAAGCTCTTTTGTACTGAGCGAGAGTACAATCCCAGGGACAAATGAAACTGTGAAAACACTTCTTCCCTACGGGACTGTAATCCATTACTATGGATACATCAAGCCAGGACAAGCGCCGGACGGTTTAGTCGATGGAAGCAAAAAAGCATACTACCTCTACGTTTGGGTTCCTGCTGT	-	-	60	x	9	x	-	-	-	-	-	-	-	-	-	-	-	-	-	-	-	-	-	x	7	-	-	-	-	-	-	-	-	-	-	-	-	-	-	-	-	-	-	-
d947917005815a6835513b47dab839fc	Uncultured Leptospira sp. clone S671 (98.51% match)	58	Uncultured Leptospira sp. clone S671 (98.51% match)	3	CCTTCGGTGGATTGCCAAGCCTTAAAAGCTCTTTCGTTCTGAGCGAGAGCACAATCCCAGGAACTAGCGAAACTGTAAAAACGCTTCTTCCGTACGGGACAGTAATCAACTATTATGGTTACATCAAGCCAGGACAAGCGCCGGACGGTTTAGTCGATGGGAGCAAAAAAGCATACTACCTCTACGTTTGGGTACCTGCTGT	-	-	-	-	-	-	-	-	-	-	-	-	-	-	-	-	-	-	-	-	-	-	-	-	-	-	-	-	-	-	-	-	-	-	-	-	-	-	-	-	-	-	-	-
dd984bab6212abe00932b24ba7390e99	Leptospira kmetyi strain LS 001/16 (94.06% match)	362	Leptospira kmetyi strain LS 001/16 (94.06% match)	3	CCTTCGGTGGTCTGCCAAGCCTAAAAAGCTCTTTTGTACTGAGCGAGAGCACAATTCCAGGGACAAGTGAAACAGTAAAAACTTTACTGCCCTACGGAAGTGTAATCCATTATTATGGATATATCAAGCCAGGACAAGCGCCGGACGGTTTAGTCGATGGAAGCAAAAAAGCATACTATCTCTACGTTTGGGTACCTGCTGT	-	-	-	-	-	-	-	-	-	-	-	-	-	-	-	-	-	-	-	-	-	-	-	-	-	-	15	x	-	-	-	-	-	-	-	-	-	-	-	-	-	-	-	-
			Leptospira mayottensis strain VS2413 (77.23% match)	3	CGTTCGGTGGTTTACCAGGCCTCAAAAGCTCAATTGTCGTAAAAGAAGATTCTATTCCAGGAATGAGTGAAACCGTAAAAGTATTCGCTCCCTATGGAAGCGTAATCAACTACTATGGATATATCAAGCCGGGACAAGCACCCGATGGTATGGTTGACGGAAGCAAAAAAGCTTATTACCTCTACGTTTGGGTTCCAGCGGT	-	-	-	-	-	-	-	-	-	-	-	-	-	-	-	-	-	-	-	-	-	-	-	-	-	-	-	-	-	-	-	-	-	-	-	-	-	-	-	-	-	-	-	-
			Leptospira kmetyi strain LS 001/16 (87.50% match)	2	CGTTCGGTGGTCTGCCAAGCCTAAAAAGCTCTTTTGTACTGAGCGAGAGTACCATTCCAGGAACTAGCGAAACTGTTAAAACGCTTCTTCCATACGGATCCGTAATTCACTATTACGGGTATATCAAGCCAGGACAAGCGCCAGACGGGCTCGTTGACGGAAGCAAAAAAGCATACTACCTCTACGTATGGGTACCTGCTGT	-	-	-	-	-	-	-	-	-	-	-	-	-	-	-	-	-	-	-	-	-	-	-	-	-	-	-	-	-	-	-	-	7	-	-	-	-	-	-	-	-	-	-	-
			Leptospira kmetyi strain LS 001/16 (92.65% match)	2	CTTTCGGTGGTCTGCCAAGCCTTAAAAGCTCTTTTGTACTGAGCGAGAGCACGATCCCAGGAACTAACGAAACTGTAAAAACGTTACTTCCATACGGATCTGTAATCCATTACTATGGATACATCAAGCCAGGACAAGCGCCGGACGGTTTAGTCGATGGAAGCAAAAAAGCATACTATCTCTACGTTTGGATACCTGCTGT	-	-	-	-	-	-	-	-	-	-	-	-	-	-	-	-	-	-	-	-	-	-	-	-	-	-	-	-	21	x	-	-	-	-	-	-	47	x	-	-	-	-	-	-
529502b88257c59f7bc09dc1b9655384	Leptospira kmetyi strain LS 001/16 (94.55% match)	333	Leptospira weilii strain CUD13 (88.61% match)	2	CGTTCGGTGGTCTACCAAGCCTTAAAAGCTCTTTTGTCGTGAAAGAGACGACAGTCCCAGGTACGAACGAAACAGTAAAAACGTTACTTCCATACGGAAGTGTAATCCATTACTACGGATACATCAAGCCAGGACAAGCGCCGGACGGTTTAGTCGATGGGAACAAAAAAGCATACTATCTCTACGTTTGGGTACCTGCTGT	-	-	-	-	-	-	-	-	-	-	-	-	-	-	-	-	-	-	-	-	-	-	-	-	-	-	-	-	-	-	-	-	-	-	-	-	-	-	-	-	-	-	-	-
036325c1a93c57c0f227a6290e1d039d	Uncultured Leptospira sp. clone S654 (99.01% match)	5	Leptospira kmetyi strain LS 001/16 (94.24% match)	1	CGTTCGGTGGTCTGCCAAGCCTTAAAAGCTCTTTTGTACTGAGCGAGAGCACAATCCCAGGAACAAACGAAACTGTAAAAACGTTACTTCCATACGGATCTGTAATCCATTACTATGGATATATCAAGCCAGGACAAGCGCCGGACGGTTTAGTCGATGGAAGCAAAAAAGCATACTATCTCTACGTTTGGATTCCAGCTAT	-	-	-	-	-	-	-	-	-	-	-	-	-	-	-	-	-	-	-	-	-	-	-	-	-	-	-	-	-	-	-	-	-	-	-	-	-	-	-	-	-	-	-	-
			Leptospira kmetyi strain LS 001/16 (93.56% match)	1	CCTTCGGTGGTCTGCCAAGCCTAAAAAGCTCTTTTGTACTGAGCGAGAGCACAATTCCAGGGACAAGTGAAACAGTAAAAACTTTACTGCCCTACGGAAGTGTAATCCATTATTATGGATATATCAAGCCAGGACAAGCGCCGGACGGTTTAGTCGATGGAAGCAAAAAAGCATACTATCTCTACGTTTGGGAACCTGCTGT	-	x	-	-	-	-	-	-	-	-	-	-	-	-	-	-	-	-	-	-	-	-	-	-	-	-	-	-	-	-	-	-	-	-	-	-	-	-	-	-	-	-	-	-
			Leptospira kmetyi strain LS 001/16 (93.00% match)	1	CCTTCGGTGGTCTGCCAAGCCTAAAAAGCTCTTTTGTACTGAGCGAGAGTACAATCCCAGGAACTAGCGAGACTGTAAAAACGCTTCTTCCATACGGGAGTGTAATCCACTATTACGGATACATCAAGCCAGGACAAGCGCCGGACGGTTTAGTCGATGGAAGCAAAAAAGCATACTACCTCTACGTTTGGGTACCTGCTGT	-	-	-	-	-	-	-	-	-	-	-	-	-	-	-	-	-	-	-	-	-	-	-	-	-	-	-	-	-	-	-	-	-	-	-	-	-	-	-	-	-	-	-	-
			Leptospira kmetyi strain LS 001/16 (94.06% match) (2)	1	CGTTCGGTGGTTTGCCAAGCCTTAAAAGCTCTTTTGTTCTGAGCGAGAGCACAATCCCAGGAACAAACGAAACTGTAAAAACGTTACTTCCATACGGGACTGTAATCCATTACTATGGATACATCAAGCCAGGACAAGCGCCGGACGGTTTAGTCGATGGAAGCAAAAAAGCATACTATCTCTACGTTTGGGTACCTGCTGT	-	-	-	-	-	-	-	-	-	-	-	-	-	-	-	-	-	-	-	-	-	-	-	-	-	-	-	-	-	-	-	-	-	-	-	-	-	-	-	-	-	-	-	-
			Uncultured Leptospira sp. clone S654 (95.05% match)	1	CCTTCGGTGGTTTGCCAAGCCTTAAAAGCTCTTTTGTTCTGAGCGAGAGCACAATTCCAGGGACAAGTGAAACCGTAAAAACGCTTCTTCCCTACGGAAGAGTAATCAACTATTATGGATATATCAAGCCAGGACAAGCGCCGGACGGTTTAGTCGATGGAAGCAAAAAAGCATACTACCTCTACGTTTGGGTACCTGCTGT	-	-	-	-	-	-	-	-	-	-	-	-	-	-	-	-	-	-	-	-	-	-	-	-	-	-	-	-	-	-	-	-	-	-	-	-	-	-	-	-	-	-	-	-
			Leptospira kmetyi strain LS 001/16 (87.00% match)	1	CGTTCGGTGGTCTGCCAAGCCTAAAAAGCTCTTTTGTACTGAGCGAGAGTACCATTCCAGGAACTAGCGAAACTGTTAAAACGCTTCTTCCATACGGATCCGTAATTCACTATTACGGGTATATCAAGCCAGGACAAGCGCCAGACGGGCTCGTTGACGGAAGCAAAAAAGCATACTACCTCTACGTATGGGAACCTGCTGT	-	-	-	-	-	-	-	-	-	-	-	-	-	-	-	-	-	-	-	-	-	-	-	-	-	-	-	-	-	-	-	-	-	-	-	-	-	-	-	-	-	-	-	-
5d6ee11455be52d525c38e70eec30f60	Leptospira kmetyi strain LS 001/16 (93.50% match)	42	Leptospira kmetyi strain LS 001/16 (94.55% match)	1	CGTTCGGTGGTCTGCCAAGCCTTAAAAGCTCTTTTGTACTGAGCGAGAGCACAGTCCCAGGAACAAACGAAACTGTAAAAACGTTACTTCCATACGGGACTGTAATCCATTACTATGGATACATCAAGCCAGGACAAGCGCCGGACGGTTTAGTCGATGGAAGCAAAAAAGCATACTATCTCTACGTTTGGGTACCTGCTGT	-	-	-	-	-	-	-	-	-	-	-	-	-	-	-	-	-	-	-	-	-	-	-	-	-	-	-	-	-	-	-	-	-	-	-	-	-	-	-	-	-	-	-	-
549b64fc236134a35a13b4c73b6f9f0d	Uncultured Leptospira sp. clone S654 (99.5% match)	3	Leptospira interrogans serovar Copenhageni strain SK1 (100% match)	1	CTTTCGGTGGTCTGCCAAGCCTAAAAAGCTCTTTTGTTCTGAGCGAGGACACAATCCCAGGGACAAACGAAACCGTAAAAACGTTACTTCCCTACGGATCTGTGATCAACTATTACGGATACGTAAAGCCAGGACAAGCGCCGGACGGTTTAGTCGATGGAAACAAAAAAGCATACTATCTCTATGTTTGGATTCCTGCCGT	-	-	-	-	-	-	8	x	-	-	-	-	-	-	-	-	-	-	-	-	-	-	-	-	-	-	-	-	-	-	-	-	-	-	-	-	-	-	-	-	-	-	-	-
a076074ea3f6906443fd80d3bc3dc9a5	Leptospira interrogans serovar Copenhageni strain SK1 (100% match)	37	Leptospira kmetyi strain LS 001/16 (93.50% match)	1	CGTTCGGTGGTCTGCCAAGCCTTAAAAGCTCTTTTGTACTGAGCGAGAGCACAATCCCAGGAACAAACGAAACTGTAAAAACGTTACTTCCATACGGATCTGTAATCCATTACTATGGATATATCAAGCCAGGACAAGCGCCGGACGGTTTAGTCGATGGAAGCAAAAAAGCATACTATCTCTACGTTTGGGTTCCAGCTAT	-	-	-	-	-	-	-	-	-	-	-	-	-	-	-	-	-	-	-	-	-	-	-	-	-	-	-	-	-	-	-	-	-	-	-	-	-	-	-	-	-	-	-	-
0c2f5ce72d7602743c201bdf2ea7e08f	Leptospira kmetyi strain LS 001/16 (96.50% match)	22	Uncultured Leptospira sp. clone S654 (99.5% match)	1	CCTTCGGTGGATTGCCAAGCCTTAAAAGCTCCTTCGTTCTGAGCGAGAGCACAATCCCAGGGACAAATGAAACCGTGAAAACGCTTCTTCCCTACGGGACAGTAATCAACTATTATGGTTACATCAAGCCAGGACAAGCGCCGGACGGTTTAGTCGATGGGAGCAAAAAAGCATACTACCTCTACGTTTGGGTACCTGCTGT	-	-	-	-	-	-	-	-	-	-	-	-	-	-	-	-	-	-	-	-	-	-	-	-	-	-	-	-	-	-	-	-	-	-	-	-	-	-	-	-	-	-	-	-
9fb88dcec88ede8bdcffa541dcc1fbf1	Leptospira kmetyi strain LS 001/16 (96.50% match)	22	Leptospira kmetyi strain LS 001/16 (96.50% match)	1	CGTTCGGTGGTCTGCCAAGCCTTAAAAGCTCTTTTGTACTGAGCGAGAGCACAATCCCAGGGACAAATGAAACCGTGAAAACGCTTCTTCCCTACGGGACTGTAATCCATTACTATGGATACATCAAGCCAGGACAAGCGCCGGACGGTTTAGTCGATGGAAGCAAAAAAGCATACTACCTCTACGTTTGGGTTCCTGCTGT	-	-	-	-	-	-	-	-	-	-	-	-	-	-	-	-	-	-	-	-	-	-	-	-	-	-	-	-	-	-	-	-	-	-	-	-	-	-	-	-	-	-	-	-
00d9de0d753b372421cdbcac4e51b62d	Leptospira kmetyi strain LS 001/16 (92.08% match)	4	Leptospira kmetyi strain LS 001/16 (96.50% match) (2)	1	CGTTCGGTGGTCTGCCAAGCCTTAAAAGCTCTTTTGTACTGAGCGAGAGCACAATCCCAGGGACAAATGAAACCGTGAAAACGCTTCTTCCCTACGGGACTGTAATCCATTACTATGGATACATCAAGCCAGGACAAGCGCCGGACGGTTTAGTCGATGGGAGCAAAAAAGCATACTACCTCTACGTTTGGGTACCTGCTGT	-	-	-	-	-	-	-	-	-	-	-	-	-	-	-	-	-	-	-	-	-	-	-	-	-	-	-	-	-	-	-	-	-	-	-	-	-	-	-	-	-	-	-	-
77bad269cf7d10e9251692a5a423cede	Leptospira kmetyi strain LS 001/16 (94.24% match)	15	Leptospira kmetyi strain LS 001/16 (92.08% match) (2)	1	CGTTCGGTGGTCTACCAAGCCTTAAAAGCTCTTTTGTACTGAGCGAGAGCACGATCCCAGGAACTAACGAAACTGTAAAAACGTTACTTCCATACGGATCTGTAATCCATTACTATGGATACATCAAGCCAGGACAAGTGCCGGACGGTTTAGTCGATGGAAGCAAAAAAGCATACTATCTCTACGTTTGGGTACCTGCTGT	-	-	-	-	-	-	-	-	-	-	-	-	-	-	-	-	-	-	-	-	-	-	-	-	-	-	-	-	-	-	-	-	-	-	-	-	-	-	-	-	-	-	-	-
e56bacd5222ec92b698f30b2449afdfd	Uncultured Leptospira sp. clone S654 (99.5% match)	9	Uncultured Leptospira sp. clone S654 (99.01% match)	1	CCTTCGGTGGATTGCCAAGCCTTAAAAGCTCTTTCGTTCTGAGCGAGAGCACAATCCCAGGGACAAATGAAACCGTGAAAACGCTTCTTCCCTACGGGACAGTAATCAACTATTATGGTTACATCAAGCCAGGACAAGCGCCGGACGGTTTAGTCGATGGAAGCAAAAAAGCATACTACCTCTACGTTTGGGTTCCTGCTGT	-	-	-	-	-	-	-	-	-	-	-	-	-	-	-	-	-	-	-	-	-	-	-	-	-	-	-	-	-	-	-	-	-	-	-	-	-	-	-	-	-	-	-	-
			Uncultured Leptospira sp. clone S654 (99.5% match) (2)	1	CCTTCGGTGGATTGCCAAGCCTTAAAAGCTCTTTCGTTCTGAGCGAGAGCACAATCCCAGGGACAAATGAAACCGTAAAAACGCTTCTTCCCTACGGGACAGTAATCAACTATTATGGTTACATCAAGCCAGGACAAGCGCCGGACGGTTTAGTCGATGGGAGCAAAAAAGCATACTACCTCTACGTTTGGGTACCTGCTGT	-	-	-	-	-	-	-	-	-	-	-	-	-	-	-	-	-	-	-	-	-	-	-	-	-	-	-	-	-	-	-	-	-	-	-	-	-	-	-	-	-	-	-	-
			Leptospira kmetyi strain LS 001/16 (98.02% match)	1	CTTTCGGTGGTCTGCCAAGCCTAAAAAGCTCTTTTGTACTGAGCGAGAGTACAATCCCAGGGACAAATGAAACTGTGAAAACACTTCTTCCCTACGGGACTGTAATCCATTACTATGGATACATCAAGCCAGGACAAGCGCCGGACGGTTTAGTCGATGGAAGCAAAAAAGCCTACTACCTCTACGTTTGGGTTCCTGCTGT	-	-	-	-	-	-	-	-	-	-	-	-	-	-	-	-	-	-	-	-	-	-	-	-	-	-	-	-	-	-	-	-	-	-	-	-	-	-	-	-	-	-	-	-
			Leptospira kmetyi strain LS 001/16 (92.08% match)	1	CGTTCGGTGGTCTACCAAGCCTTAAAAGCTCTTTTGTACTGAGCGAGAGCACGATCCCAGGAACTAACGAAACTGTAAAAACGTTACTTCCATACGGATCTGTAATCCATTACTATGGATACATCAAGCCAGGACAAGTGCCGGACGGTTTAGTCGATGGAAGCAAAAAAGCATACTATCTCTACGTTTGGGTACCTGCTGT	-	-	-	-	-	-	-	-	-	-	-	-	-	-	-	-	-	-	-	-	-	-	-	-	-	-	-	-	-	-	-	-	-	-	-	-	-	-	-	-	-	-	-	-
			Leptospira tipperaryensis strain GWTS (87.50% match)	1	CGTTCGGCGGTCTGCCAGGCCTAAAAAGCTCTTTTGTTCTGAGCGAAAGCACAATCCCAGGTACAAGTGAAACTGTAAAAACACTTTTACCTTACGGATCTGTAATCCATTACTATGGTTACGTTAAGCCAGGACAAGCGCCAGATGGGCTCGTTGACGGAAGCAAAAAAGCATACTACCTCTACGTTTGGGTACCTGCTGT	-	-	-	-	-	-	-	-	-	-	-	-	-	-	-	-	-	-	-	-	-	-	-	-	-	-	-	-	-	-	-	-	-	-	-	-	-	-	-	-	-	-	-	-
			Leptospira kmetyi strain LS 001/16 (96.50% match) (3)	1	CGTTCGGTGGTCTGCCAAGCCTAAAAAGCTCTTTTGTACTGAGCGAGAGCACAATCCCAGGGACAAATGAAACCGTGAAAACGCTTCTTCCCTACGGATCTGTAATCCATTACTATGGATACATCAAGCCAGGACAAGCGCCGGACGGTTTAGTCGATGGAAGCAAAAAAGCATACTATCTCTACGTTTGGATACCTGCTGT	-	-	-	-	-	-	-	-	-	-	-	-	-	-	-	-	-	-	-	-	-	-	-	-	-	-	-	-	-	-	5	-	-	-	-	-	-	-	-	-	-	-	-	-
			Leptospira kmetyi strain LS 001/16 (89.11% match)	1	CGTTCGGTGGTCTACCAAGCCTTAAAAGCTCTTTTGTCGTGAAAGAGACGACAGTCCCAGGTACGAATGAAACTGTAAAAACGTTACTTCCATACGGAAGTGTAATCCATTACTACGGATACATCAAGCCAGGACAAGCGCCGGACGGTTTAGTCGATGGGAACAAAAAAGCATACTATCTCTACGTTTGGGTACCTGCTGT	-	-	-	-	-	-	-	-	-	-	-	-	-	-	-	-	-	-	-	-	-	-	-	-	-	-	-	-	-	-	-	-	-	-	-	-	-	-	-	-	15	-	-	-
			Leptospira weilii strain CUD13 (88.12% match)	1	CGTTCGGTGGTCTACCAAGCCTTAAAAGCTCTTTTGTCGTGAAAGAGACGGCAGTCCCAGGTACGAACGAAACAGTAAAAACGTTACTTCCATACGGAAGTGTAATCCATTACTACGGATACATCAAGCCAGGACAAGCGCCGGACGGTTTAGTCGATGGGAACAAAAAAGCATACTATCTCTACGTTTGGGTACCTGCTGT	-	-	-	-	-	-	-	-	-	-	-	-	-	-	-	-	-	-	-	-	-	-	-	-	-	-	-	-	-	-	-	-	13	-	-	-	-	-	-	-	-	-	-	-
			Leptospira weilii strain CUD13 (88.12% match) (2)	1	CGTTCGGTGGTCTACCAAGCCTTAAAAGCTCTTTTGTCGTGAAAGGGACGACAGTCCCAGGTACGAACGAAACAGTAAAAACGTTACTTCCATACGGAAGTGTAATCCATTACTACGGATACATCAAGCCAGGACAAGCGCCGGACGGTTTAGTCGATGGGAACAAAAAAGCATACTATCTCTACGTTTGGGTACCTGCTGT	-	-	-	-	-	-	-	-	-	-	-	-	-	-	-	-	-	-	-	-	-	-	-	-	-	-	-	-	-	-	-	-	-	-	-	-	34	-	-	-	-	-	-	-
[truncated: 125 more columns]
