# Supplementary material for: Diverse lineages of pathogenic Leptospira species are widespread in the environment in Puerto Rico, USA
Source: PLoS Negl Trop Dis. 2022 May 18;16(5):e0009959. doi: 10.1371/journal.pntd.0009959 (PMC9154103; doi:10.1371/journal.pntd.0009959)
Supplement: S7 Table — All secY sequences generated during this study for two secY amplicons (203 and 549bp). (XLSX) [file pntd.0009959.s012.xlsx]

## Sheet: S7 Table secY sequences
Sample ID	Size (bp)	secY Sequence
2S-04	504	TTCCTTGATCCTGTTTCCACAGACGATCATTCAGTGGTTGTCTTCCAGCAGCGAACAGTGGGCGGGTTGGGCGATCATAATGGACTTTTTCAATCCATTCTCCCAAATCTGGTATCACGCATTGTTTTACTTCGTGATCTACACTTCTTTGATCGTATTCTTCGCATATTTTTACACTGCGATTCAGTTCAACCCTGCTGAACTGTCCGAAAACCTGAAGAAATACGGCGGGTTCATTCCCGGTATTCGTCCCGGTTCTCACACGAAAGAATACATCGAAAAGGTATTAAACAGAATCACTCTTCCCGGCGCGATGTTTCTCGCGGGATTGGCTCTGGCTCCTTATATCATCATCAAATTCTTAGATCTAAGCTCCAACTCCGGTGGAGGATCTCTGGT…
5W-05	162	~~~~~~~~~~~~~~~~~~~~~~~~~~~~~~~~~~~~~~~~~~~~~~~~~~~~~~~~~~~~~~~~~~~~~~~~~~~~~~~~~~~~~~~~~~~~~~~~~~~~~~~~~~~~~~~~~~~~~~~~~~~~~~~~~~~~~~~~~~~~~~~~~~~~~~~~~~~~~~~~~~~~~~~~~~~~~~~~~~~~~~~~~~~~~~~~~~~~~~TGAACTGTCCGAAAACCTGAAGAAATACGGTGGGTTCATTCCTGGAATTCGTCCGGGTTCTCATACGAAAGAATACATCGAAAAGGTGTTAAACAGAATCACTCTTCCCGGCGCAATGTTTCTCGCGGGATTGGCTCTGGCTCCTTATATCATCATCAAATT---------------------------------------…
5W-08	162	~~~~~~~~~~~~~~~~~~~~~~~~~~~~~~~~~~~~~~~~~~~~~~~~~~~~~~~~~~~~~~~~~~~~~~~~~~~~~~~~~~~~~~~~~~~~~~~~~~~~~~~~~~~~~~~~~~~~~~~~~~~~~~~~~~~~~~~~~~~~~~~~~~~~~~~~~~~~~~~~~~~~~~~~~~~~~~~~~~~~~~~~~~~~~~~~~~~~~~TGAACTGTCCGAAAACCTGAAGAAATACGGTGGGTTCATTCCTGGAATTCGTCCGGGTTCTCATACGAAAGAATACATCGAAAAGGTGTTAAACAGAATCACTCTTCCCGGCGCGATGTTTCTCGCGGGATTGGCTCTGGCTCCTTATATCATCATCAAATT---------------------------------------…
5W-09	162	~~~~~~~~~~~~~~~~~~~~~~~~~~~~~~~~~~~~~~~~~~~~~~~~~~~~~~~~~~~~~~~~~~~~~~~~~~~~~~~~~~~~~~~~~~~~~~~~~~~~~~~~~~~~~~~~~~~~~~~~~~~~~~~~~~~~~~~~~~~~~~~~~~~~~~~~~~~~~~~~~~~~~~~~~~~~~~~~~~~~~~~~~~~~~~~~~~~~~~GGAACTTTCCGAGAATTTGAAAAAATACGGCGGGTTCATTCCCGGTATTCGTCCGGGCTCCCATACGAAAGAATACATCGAAAAGGTGTTAAACAGAATCACTCTTCCCGGTGCTATGTTTTTGGCGGGATTGGCATTGGCTCCGTACATCATCATCAAATT---------------------------------------…
5W-10	504	TTCTTTGATTCTGTTTCCACAAACGATCATTCAGTGGTTGTCCAATAGCAGCCAAGAATGGGCCGGCTGGGCGGTGATTATGGATTTCTTTAATCCGTTCTCGCAGATCTGGTACCACGCGCTTTTCTACTTTGTGATCTATACGTCTCTGATCGTATTCTTTGCATACTTTTACACTGCGATTCAGTTTAATCCCGCGGAACTTTCCGAGAATTTGAAAAAATACGGCGGGTTCATTCCCGGTATTCGTCCCGGTTCCCATACGAAAGAATACATCGAAAAGGTGTTAAACAGAATCACTCTTCCCGGTGCGATGTTTTTGGCGGGATTGGCTTTGGCTCCGTACATCATCATCAAATTCTTGGATTTGAGCTCCAACTCCGGCGGCGGATCTCTGGT…
7S-01	162	~~~~~~~~~~~~~~~~~~~~~~~~~~~~~~~~~~~~~~~~~~~~~~~~~~~~~~~~~~~~~~~~~~~~~~~~~~~~~~~~~~~~~~~~~~~~~~~~~~~~~~~~~~~~~~~~~~~~~~~~~~~~~~~~~~~~~~~~~~~~~~~~~~~~~~~~~~~~~~~~~~~~~~~~~~~~~~~~~~~~~~~~~~~~~~~~~~~~~~GGAGCTTTCCGAGAATTTGAAAAAATACGGCGGGTTCATTCCCGGTATTCGTCCCGGTTCCCATACGAAAGAATACATCGAAAAGGTGTTAAACAGAATCACTCTTCCCGGTGCGATGTTTTTGGCGGGATTGGCGTTGGCTCCGTACATCATCATCAAATT---------------------------------------…
12W-05	504	TTCTTTAATCCTCTTTCCTCAGACGATCATTCAGTGGTTGTCTTCCAGCAGCGAACAGTGGGCGGGTTGGGCGATCATTATGGACTTCTTCAATCCATTCTCCCAGATCTGGTATCACGCGTTATTCTACTTTGTTATCTATACTTCTTTGATCGTATTCTTCGCTTATTTTTATACTGCGATTCAGTTCAATCCTACCGAGTTGGCCGAAAACCTAAAAAAATACGGCGGGTTCATTCCGGGAATTCGTCCGGGTTCCCATACGAAAGAATATATCGAAAAAGTGTTAAACAGAATCACTCTTCCGGGGGCGATGTTCCTCGCGGGATTGGCTCTGGCTCCCTACATCATCATCAAATTCCTAGATTTGAGCTCCAATTCCGGCGGCGGATCTCTGGT…
12S-03	504	TTCTTTGATCCTGTTTCCGCAGACGATCATTCAATGGTTGTCTTCCAGCAGTGAACAGTGGGCGGGTTGGGCGATCATTATGGATTTTTTCAATCCATTCTCCCAGATCTGGTATCACGCATTGTTTTACTTCGTGATCTATACTTCTTTGATCGTATTCTTCGCATACTTTTACACTGCGATTCAGTTCAACCCTTCCGAGTTGGCTGAAAACTTGAAGAAATACGGCGGATTCATTCCAGGAATTCGTCCGGGTTCTCACACGAAGGAATACATCGAAAAAGTGTTAAACAGAATCACTCTTCCGGGTGCGATGTTCCTCGCGGGATTGGCTCTGGCTCCTTACATCATCATCAAATTCTTAGATCTTAGCTCCAACTCCGGAGGCGGATCTCTGGT…
12S-05	504	TTCTTTGATTCTGTTTCCGCAGACGATCATTCAGTGGTTGTCTTCCAGCAGCGAACAGTGGGCGGGCTGGGCGATCATTATGGACTTTTTCAATCCATTCTCCCAGATCTGGTATCACGCATTATTCTACTTTGTGATCTATACTTCTTTGATCGTATTCTTCGCATACTTTTACACTGCGATTCAGTTCAATCCTTCGGAGCTGGCTGAAAACCTGAAGAAATACGGCGGGTTCATTCCGGGAATTCGTCCGGGTTCTCATACGAAAGAATACATTGAAAAGGTATTAAATAGAATCACTCTTCCAGGTGCAATGTTCCTGGCTGGTTTGGCTCTGGCTCCTTACATCATCATCAAATTCTTGGATCTGAGTTCCAACTCCGGCGGCGGATCTCTGGT…
15S-08	504	TTCTTTGATTCTGTTTCCACAAACGATCATTCAGTGGTTGTCCAATAGCAGCCAAGAATGGGCCGGTTGGGCGGTGATTATGGATTTCTTTAATCCGTTCTCGCAGATCTGGTACCACGCACTTTTCTACTTTGTGATCTATACGTCTCTGATCGTATTCTTTGCATACTTTTACACTGCGATTCAGTTTAATCCCGCGGAACTTTCCGAGAATTTGAAAAAATACGGCGGGTTCATTCCCGGTATTCGTCCCGGTTCCCATACGAAAGAATACATCGAAAAGGTGTTAAACAGAATCACTCTTCCCGGTGCGATGTTTTTGGCGGGATTGGCGTTGGCTCCGTACATCATCATCAAATTCTTGGATTTGAGCTCCAACTCCGGCGGCGGATCTCTGGT…
16S-03	504	TTCCTTGATCCTGTTTCCACAGACGATCATTCAGTGGTTGTCTTCCAGCAGCGAACAGTGGGCGGGTTGGGCGATCATTATGGACTTTTTCAATCCATTCTCCCAGATCTGGTATCACGCATTGTTTTACTTTGTGATCTACACTTCTCTGATCGTATTCTTCGCATACTTTTACACAGCGATTCAGTTCAACCCTGCTGAACTGTCCGAAAACCTGAAGAAATACGGTGGGTTCATTCCTGGAATTCGTCCGGGTTCTCATACGAAAGAATACATCGAAAAGGTGTTAAACAGAATCACTCTTCCCGGCGCGATGTTTCTCGCGGGATTGGCTCTGGCTCCTTATATCATCATCAAATTCTTAGATTTGAGCTCCAACTCCGGAGGCGGATCTCTGGT…
16S-03seq2	162	~~~~~~~~~~~~~~~~~~~~~~~~~~~~~~~~~~~~~~~~~~~~~~~~~~~~~~~~~~~~~~~~~~~~~~~~~~~~~~~~~~~~~~~~~~~~~~~~~~~~~~~~~~~~~~~~~~~~~~~~~~~~~~~~~~~~~~~~~~~~~~~~~~~~~~~~~~~~~~~~~~~~~~~~~~~~~~~~~~~~~~~~~~~~~~~~~~~~~~TGAACTGTCCGAAAACCTGAAGAAATACGGTGGGTTCATTCCTGGAATTCGTCCGGGTTCTCATACGAAAGAATACATCGAAAAGGTGTTAAACAGAATTACTCTTCCCGGCGCGATGTTTCTCGCGGGATTGGCTCTGGCTCCTTATATCATCATCAAATT---------------------------------------…
16S-06	162	~~~~~~~~~~~~~~~~~~~~~~~~~~~~~~~~~~~~~~~~~~~~~~~~~~~~~~~~~~~~~~~~~~~~~~~~~~~~~~~~~~~~~~~~~~~~~~~~~~~~~~~~~~~~~~~~~~~~~~~~~~~~~~~~~~~~~~~~~~~~~~~~~~~~~~~~~~~~~~~~~~~~~~~~~~~~~~~~~~~~~~~~~~~~~~~~~~~~~~GGAACTTTCCGAGAATTTGAAAAAATACGGTGGGTTCATTCCTGGAATTCGTCCGGGTTCTCATACGAAAGAATACATCGAAAAGGTGTTAAACAGAATCACTCTTCCCGGCGCGATGTTTCTCGCGGGATTGGCTCTGGCTCCTTATATCATCATCAAATT---------------------------------------…
16S-06seq2	504	TTCTTTGATCCTGTTTCCGCAGACGATCATTCAATGGTTGTCTTCCAGCAGCGAACAGTGGGCGGGTTGGGCGATCATTATGGACTTTTTCAATCCATTCTCCCAAATCTGGTATCACGCATTGTTTTACTTCGTGATCTATACTTCTTTGATCGTATTCTTCGCATACTTCTACACTGCGATTCAGTTCAACCCTTCGGAGTTGGCTGAAAACCTGAAAAAATACGGCGGGTTCATTCCAGGAATTCGTCCGGGTTCTCATACGAAAGAATACATCGAAAAAGTGTTAAACAGAATTACTCTTCCCGGCGCGATGTTTCTCGCGGGATTGGCTCTGGCTCCTTACATCATCATCAAATTCTTAGATCTTAGCTCCAACTCCGGAGGCGGATCTCTGGT…
16S-07	162	~~~~~~~~~~~~~~~~~~~~~~~~~~~~~~~~~~~~~~~~~~~~~~~~~~~~~~~~~~~~~~~~~~~~~~~~~~~~~~~~~~~~~~~~~~~~~~~~~~~~~~~~~~~~~~~~~~~~~~~~~~~~~~~~~~~~~~~~~~~~~~~~~~~~~~~~~~~~~~~~~~~~~~~~~~~~~~~~~~~~~~~~~~~~~~~~~~~~~~TGAACTGTCCGAAAACCTGAAGAAATACGGTGGGTTCATTCCTGGAATTCGTCCGGGTTCTCATACGAAAGAATACATCGAAAAGGTGTTAAACAGAATCACTCTTCCCGGCGCGATGTTTCTCGCGGGATTGGCTCTGGCTCCTTATATCATCATCAAATT---------------------------------------…
16S-07seq2	504	TTCTTTGATCCTGTTTCCGCAGACGATCATTCAGTGGTTGTCTTCCAGCAGCGAACAGTGGGCGGGTTGGGCAATCATTATGGACTTTTTCAATCCATTCTCCCAAATCTGGTATCACGCATTGTTTTACTTCGTGATCTATACTTCTTTGATCGTATTCTTCGCATACTTCTACACTGCGATTCAGTTCAACCCTTCCGAGTTGGCTGAAAACTTGAAGAAATACGGCGGGTTCATTCCAGGAATTCGTCCGGGTTCTCATACGAAAGAATACATCGAAAAAGTGTTAAACAGAATTACTCTTCCCGGCGCGATGTTTCTCGCGGGATTGGCTCTGGCTCCTTACATCATCATCAAATTCTTAGATCTCAGCTCCAACTCCGGAGGCGGATCTCTGGT…
16S-07seq3	504	TTCTTTGATTCTGTTTCCACAAACGATCATTCAGTGGTTGTCCAATAGCAGCCAAGAATGGGCCGGTTGGGCGGTGATTATGGATTTCTTTAATCCGTTCTCGCAGATCTGGTACCACGCACTTTTCTACTTTGTGATCTATACGTCTCTGATCGTATTCTTTGCATACTTTTACACTGCGATTCAGTTTAATCCCGCGGAACTTTCCGAGAATTTGAAAAAATACGGCGGGTTCATTCCCGGTATTCGTCCGGGCTCCCATACGAAAGAATACATCGAAAAGGTGTTAAACAGAATCACTCTTCCCGGTGCGATGTTTTTGGCGGGATTGGCGTTGGCTCCGTACATCATCATCAAATTCTTGGATTTGAGCTCCAACTCCGGCGGCGGATCCTTGGT…
16S-09	162	~~~~~~~~~~~~~~~~~~~~~~~~~~~~~~~~~~~~~~~~~~~~~~~~~~~~~~~~~~~~~~~~~~~~~~~~~~~~~~~~~~~~~~~~~~~~~~~~~~~~~~~~~~~~~~~~~~~~~~~~~~~~~~~~~~~~~~~~~~~~~~~~~~~~~~~~~~~~~~~~~~~~~~~~~~~~~~~~~~~~~~~~~~~~~~~~~~~~~~TGAACTGTCCGAAAACCTGAAGAAATACGGTGGGTTCATTCCTGGAATTCGTCCGGGTTCTCATACGAAAGAATACATCGAAAAGGTGTTAAACAGAATCACTCTTCCCGGCGCAATGTTTCTCGCGGGATTGGCTCTGGCTCCTTATATCATCATCAAATT---------------------------------------…
16S-09seq2	162	~~~~~~~~~~~~~~~~~~~~~~~~~~~~~~~~~~~~~~~~~~~~~~~~~~~~~~~~~~~~~~~~~~~~~~~~~~~~~~~~~~~~~~~~~~~~~~~~~~~~~~~~~~~~~~~~~~~~~~~~~~~~~~~~~~~~~~~~~~~~~~~~~~~~~~~~~~~~~~~~~~~~~~~~~~~~~~~~~~~~~~~~~~~~~~~~~~~~~~TGAACTGTCCGAAAACCTGAAGAAATACGGTGGGTTCATTCCTGGaATTCGTCCGGGTTCTCATACGAAAGAATACATCGAAAAGGTGTTAAATAGAATCACTCTTCCCGGCGCGATGTTTCTCGCGGGATTGGCTCTGGCTCCTTATATCATCATCAAATT---------------------------------------…
16S-09seq3	162	~~~~~~~~~~~~~~~~~~~~~~~~~~~~~~~~~~~~~~~~~~~~~~~~~~~~~~~~~~~~~~~~~~~~~~~~~~~~~~~~~~~~~~~~~~~~~~~~~~~~~~~~~~~~~~~~~~~~~~~~~~~~~~~~~~~~~~~~~~~~~~~~~~~~~~~~~~~~~~~~~~~~~~~~~~~~~~~~~~~~~~~~~~~~~~~~~~~~~~TGAACTGTCCGAAAACCTGAAGAAATACGGTGGGTTCATTCCTGGaATTCGTCCGGGTTCTCATACGAAAGAATACATCGAAAAGGTGTTAAACAGAATCACTCTTCCCGGCGCGATGTTTCTCGCGGGATTGGCTCTGGCTCCTTATATCATCATCAAATT---------------------------------------…
16S-09seq4	162	~~~~~~~~~~~~~~~~~~~~~~~~~~~~~~~~~~~~~~~~~~~~~~~~~~~~~~~~~~~~~~~~~~~~~~~~~~~~~~~~~~~~~~~~~~~~~~~~~~~~~~~~~~~~~~~~~~~~~~~~~~~~~~~~~~~~~~~~~~~~~~~~~~~~~~~~~~~~~~~~~~~~~~~~~~~~~~~~~~~~~~~~~~~~~~~~~~~~~~GGAGCTTTCCGAGAATTTGAAAAAATACGGCGGGTTCATTCCCGGTATTCGTCCCGGTTCCCATACGAAAGAATACATCGAAAAGGTGTTAAACAGAATCACTCTTCCCGGTGCGATGTTTTTGGCGGGATTGGCGTTGGCTCCGTACATCATCATCAAATT---------------------------------------…
16S-12	162	~~~~~~~~~~~~~~~~~~~~~~~~~~~~~~~~~~~~~~~~~~~~~~~~~~~~~~~~~~~~~~~~~~~~~~~~~~~~~~~~~~~~~~~~~~~~~~~~~~~~~~~~~~~~~~~~~~~~~~~~~~~~~~~~~~~~~~~~~~~~~~~~~~~~~~~~~~~~~~~~~~~~~~~~~~~~~~~~~~~~~~~~~~~~~~~~~~~~~~GGAACTTTCCGAGAATTTGAAAAAATACGGCGGGTTCATTCCCGGTATTCGTCCCGGTTCCCATACGAAAGAATACATCGAAAAGGTGTTAAACAGAATCACTCTTCCCGGTGCGATGTTTTTGGCGGGATTGGCTTTGGCTCCGTACATCATCATCAAATT---------------------------------------…
16S-13	504	TTCTTTGATTCTGTTTCCACAAACGATCATTCAGTGGTTGTCCAATAGCAGCCAAGAATGGGCCGGTTGGGCGGTGATTATGGATTTCTTTAATCCGTTCTCGCAGATCTGGTACCACGCACTTTTCTACTTTGTGATCTATACGTCTCTGATCGTATTCTTTGCATACTTTTACACTGCGATTCAGTTTAATCCCGCGGAACTTTCCGAGAATTTGAAAAAATACGGCGGGTTCATTCCCGGTATTCGTCCCGGTTCCCATACGAAAGAATACATCGAAAAGGTGTTAAACAGAATCACTCTTCCCGGTGCGATGTTTTTGGCGGGATTGGCGTTGGCTCCGTACATCATCATCAAATTCTTGGATTTGAGCTCCAACTCCGGCGGCGGATCTCTGGT…
16S-13seq2	504	TTCTTTGATTTTATTTCCACAGACGATCATCCAGTGGTTGTCTTCCAGTAGCGAACAGTGGGCGGGTTGGGCGATCATCATGGACTTTTTCAATCCATTCTCCCAGATCTGGTATCACGCATTATTCTACTTTATCATCTATACTTCTTTGATCGTATTCTTCGCTTATTTTTATACTGCGATTCAGTTCAACCCGACCGAGTTGGCTGAAAACCTAAAAAAATACGGCGGGTTCATTCCTGGAATTCGTCCGGGTTCTCATACAAAAGAATATATCGAAAAAGTGTTAAACAGAATCACTCTTCCGGGCGCGATGTTCCTGGCGGGTCTGGCTCTGGCTCCTTATATCATCATCAAATTCTTAGATCTGAGTTCCAACTCCGGCGGCGGTTCTCTGGT…
16S-14	504	TTCCTTGATCCTGTTTCCACAGACGATCATTCAGTGGTTGTCTTCCAGCAGCGAACAGTGGGCGGGTTGGGCGATCATTATGGACTTTTTCAATCCATTCTCCCAGATCTGGTATCACGCATTGTTTTACTTCGTGATCTATACTTCTTTGATCGTGTTCTTCGCATACTTCTACACTGCGATTCAGTTCAACCCTGCGGAGTTGTCCGAGAACCTGAAGAAATACGGCGGGTTCATTCCTGGAATTCGTCCGGGTTCACACACGAAAGAATACATCGAAAAGGTGTTAAACAGAATCACTCTTCCCGGCGCGATGTTTCTCGCGGGATTGGCTCTGGCTCCTTACATCATCATCAAATTCTTGGATTTGAGCTCCAACTCCGGAGGCGGATCTCTGGT…
16S-14seq2	504	TTCTTTGATCCTGTTTCCGCAGACGATCATTCAGTGGTTGTCTTCCAGCAGCGAACAGTGGGCGGGTTGGGCAATCATTATGGACTTTTTCAATCCATTCTCCCAAATCTGGTATCACGCATTGTTTTACTTCGTGATCTATACTTCTTTGATCGTATTCTTCGCATACTTCTACACTGCGATTCAGTTCAACCCTTCCGAGTTGGCTGAAAACTTGAAGAAATACGGCGGGTTCATTCCAGGAATTCGTCCGGGTTCTCATACGAAAGAATACATCGAAAAAGTGTTAAACAGAATTACTCTTCCCGGCGCGATGTTTCTCGCGGGATTGGCTCTGGCTCCTTACATCATCATCAAATTCTTAGATCTCAGCTCCAACTCCGGAGGCGGATCTCTGGT…
16S-15	504	TTCTTTGATTCTGTTTCCACAAACGATCATTCAGTGGTTGTCCAATAGCAGCCAAGAATGGGCCGGTTGGGCGGTGATTATGGATTTCTTTAATCCGTTCTCGCAGATCTGGTACCACGCACTTTTCTACTTTGTGATCTATACGTCTCTGATCGTATTCTTTGCATACTTTTACACTGCGATTCAGTTTAATCCCGCGGAACTTTCCGAGAATTTGAAAAAATACGGCGGGTTCATTCCCGGTATTCGTCCGGGCTCCCATACGAAAGAATACATCGAAAAGGTGTTAAACAGAATCACTCTTCCCGGTGCGATGTTTTTGGCGGGATTGGCGTTGGCTCCGTACATCATCATCAAATTCTTGGATTTGAGCTCCAACTCCGGCGGCGGATCCTTGGT…
16S-15seq2	504	TTCTTTGATCCTGTTTCCGCAGACGATCATTCAGTGGTTGTCTTCCAGCAGCGAACAGTGGGCGGGTTGGGCAATCATTATGGACTTTTTCAATCCATTCTCCCAAATCTGGTATCACGCATTGTTTTACTTCGTGATCTATACTTCTTTGATCGTATTCTTCGCATACTTCTACACTGCGATTCAGTTCAACCCTTCCGAGTTGGCTGAAAACTTGAAGAAATACGGCGGGTTCATTCCAGGAATTCGTCCGGGTTCTCATACGAAAGAATACATCGAAAAAGTGTTAAACAGAATTACTCTTCCCGGCGCGATGTTTCTCGCGGGATTGGCTCTGGCTCCTTACATCATCATCAAATTCTTAGATCTCAGCTCCAACTCCGGAGGCGGATCTCTGGT…
16S-17	504	TTCTTTGATCCTGTTTCCGCAGACGATCATTCAGTGGTTGTCTTCCAGCAGCGAACAGTGGGCAGGTTGGGCGATCATTATGGACTTTTTCAATCCATTCTCCCAAATCTGGTATCACGCATTGTTTTACTTCGTGATCTATACTTCTTTGATCGTATTCTTCGCATACTTCTACACTGCGATTCAGTTCAACCCTTCCGAGTTGGCTGAAAACTTGAAGAAATACGGCGGGTTCATTCCAGGAATTCGTCCGGGTTCTCATACGAAGGAATACATCGAAAAAGTGTTAAACAGAATCACTCTGCCGGGTGCTATGTTCCTCGCGGGATTGGCTCTGGCTCCTTACATCATTATCAAATTCTTAGATCTCAGCTCCAACTCCGGAGGCGGATCTCTGGT…
16S-17seq2	162	~~~~~~~~~~~~~~~~~~~~~~~~~~~~~~~~~~~~~~~~~~~~~~~~~~~~~~~~~~~~~~~~~~~~~~~~~~~~~~~~~~~~~~~~~~~~~~~~~~~~~~~~~~~~~~~~~~~~~~~~~~~~~~~~~~~~~~~~~~~~~~~~~~~~~~~~~~~~~~~~~~~~~~~~~~~~~~~~~~~~~~~~~~~~~~~~~~~~~~TGAACTGTCCGAAAACCTGAAGAAATACGGTGGGTTCATTCCTGGAATTCGTCCGGGTTCTCATACGAAAGAATACATCGAAAAGGTGTTAAACAGAATTACTCTTCCCGGCGCGATGTTTCTCGCGGGATTGGCTCTGGCTCCTTATATCATCATCAAATT---------------------------------------…
16S-17seq3	162	~~~~~~~~~~~~~~~~~~~~~~~~~~~~~~~~~~~~~~~~~~~~~~~~~~~~~~~~~~~~~~~~~~~~~~~~~~~~~~~~~~~~~~~~~~~~~~~~~~~~~~~~~~~~~~~~~~~~~~~~~~~~~~~~~~~~~~~~~~~~~~~~~~~~~~~~~~~~~~~~~~~~~~~~~~~~~~~~~~~~~~~~~~~~~~~~~~~~~~TGAACTGTCCGAAAACCTGAAGAAATACGGTGGGTTCATTCCTGGAATTCGTCCGGGTTCTCATACGAAAGAATACATCGAAAAGGTGTTAAACAGAATCACTCTTCCCGGCGCGATGTTTCTCGCGGGATTGGCTCTGGCTCCTTATATCATCATCAAATT---------------------------------------…
16S-17seq4	504	TTCTTTGATTCTGTTTCCACAAACGATCATTCAGTGGTTGTCCAATAGCAGCCAAGAATGGGCCGGTTGGGCGGTAATTATGGACTTCTTTAATCCATTCTCTCAGATCTGGTACCACGCGCTTTTTTACTTTGTGATCTATACGTCACTGATCGTATTCTTTGCATACTTCTATACGGCGATTCAGTTTAATCCCGCGGAGCTTTCCGAGAATTTGAAAAAATACGGCGGGTTCATTCCCGGTATTCGTCCGGGCTCTCATACGAAAGAATACATCGAAAAGGTGCTAAATAGAATCACTCTTCCCGGTGCGATGTTTTTGGCGGGATTGGCGTTGGCTCCGTACATCATCATCAAATTCTTGGATTTGAGCTCCAATTCCGGCGGCGGATCCTTGGT…
16S-18	504	TTCTTTGATTCTGTTTCCACAAACGATCATTCAGTGGTTGTCCAATAGCAGCCAAGAATGGGCCGGTTGGGCGGTGATTATGGATTTCTTTAATCCGTTCTCGCAGATCTGGTACCACGCACTTTTCTACTTTGTGATCTATACGTCTCTGATCGTATTCTTTGCATACTTTTACACTGCGATTCAGTTTAATCCCGCGGAACTTTCCGAGAATTTGAAAAAATACGGCGGGTTCATTCCCGGTATTCGTCCCGGTTCCCATACGAAAGAATACATCGAAAAGGTGTTAAACAGAATCACTCTTCCCGGTGCGATGTTTTTGGCGGGATTGGCGTTGGCTCCGTACATCATCATCAAATTCTTGGATTTGAGCTCCAACTCCGGCGGCGGATCTCTGGT…
16S-19	504	TTCCTTGATCCTGTTTCCACAGACGATCATTCAGTGGTTGTCTTCCAGCAGCGAACAGTGGGCGGGTTGGGCGATCATTATGGACTTTTTCAATCCATTTTCCCAGATCTGGTATCACGCATTGTTTTACTTTGTGATCTACACTTCTCTGATCGTATTCTTCGCCTACTTTTACACAGCGATTCAGTTCAACCCTGCTGAACTGTCCGAAAACCTGAAGAAATACGGTGGGTTCATTCCTGGAATTCGTCCGGGCTCTCATACGAAAGAATACATCGAAAAGGTGTTAAACAGAATCACTCTTCCCGGCGCAATGTTTCTCGCGGGATTGGCTCTGGCTCCTTATATCATCATCAAATTCTTAGATTTGAGCTCCAATTCCGGAGGCGGATCTCTGGT…
16S-19seq2	162	~~~~~~~~~~~~~~~~~~~~~~~~~~~~~~~~~~~~~~~~~~~~~~~~~~~~~~~~~~~~~~~~~~~~~~~~~~~~~~~~~~~~~~~~~~~~~~~~~~~~~~~~~~~~~~~~~~~~~~~~~~~~~~~~~~~~~~~~~~~~~~~~~~~~~~~~~~~~~~~~~~~~~~~~~~~~~~~~~~~~~~~~~~~~~~~~~~~~~~TGAACTGTCCGAAAACCTGAAGAAATACGGTGGGTTCATTCCTGGAATTCGTCCGGGTTCTCATACGAAAGAATACATCGAAAAGGTGTTAAACAGAATCACTCTTCCCGGCGCAATGTTTCTCGCGGGATTGGCTCTGGCTCCTTATATCATCATCAAATT---------------------------------------…
16S-20	162	~~~~~~~~~~~~~~~~~~~~~~~~~~~~~~~~~~~~~~~~~~~~~~~~~~~~~~~~~~~~~~~~~~~~~~~~~~~~~~~~~~~~~~~~~~~~~~~~~~~~~~~~~~~~~~~~~~~~~~~~~~~~~~~~~~~~~~~~~~~~~~~~~~~~~~~~~~~~~~~~~~~~~~~~~~~~~~~~~~~~~~~~~~~~~~~~~~~~~~TGAACTGTCCGAAAACCTGAAGAAATACGGTGGGTTCATTCCTGGAATTCGTCCGGGTTCTCATACGAAAGAATACATCGAAAAGGTGTTAAACAGAATCACTCTTCCCGGCGCGATGTTTCTCGCGGGATTGGCTCTGGCTCCTTACATCATCATCAAATT---------------------------------------…
16S-20seq2	504	TTCTTTGATCCTGTTTCCGCAGACGATCATTCAATGGTTGTCTTCCAGCAGCGAACAGTGGGCGGGTTGGGCGATCATTATGGACTTTTTCAATCCATTCTCCCAAATCTGGTATCACGCATTGTTTTACTTCGTGATCTATACTTCTTTGATCGTATTCTTCGCATACTTCTACACTGCGATTCAGTTCAACCCTTCGGAGTTGGCTGAAAACCTGAAAAAATACGGCGGGTTCATTCCAGGAATTCGTCCGGGTTCTCATACGAAAGAATACATCGAAAAAGTGTTAAACAGAATTACTCTTCCCGGCGCGATGTTTCTCGCGGGATTGGCTCTGGCTCCTTACATCATCATCAAATTCTTAGATCTTAGCTCCAACTCCGGAGGCGGATCTCTGGT…
16S-21	162	~~~~~~~~~~~~~~~~~~~~~~~~~~~~~~~~~~~~~~~~~~~~~~~~~~~~~~~~~~~~~~~~~~~~~~~~~~~~~~~~~~~~~~~~~~~~~~~~~~~~~~~~~~~~~~~~~~~~~~~~~~~~~~~~~~~~~~~~~~~~~~~~~~~~~~~~~~~~~~~~~~~~~~~~~~~~~~~~~~~~~~~~~~~~~~~~~~~~~~TGAACTGTCCGAAAACCTGAAGAAATACGGCGGGTTCATTCCTGGAATTCGTCCGGGTTCTCATACGAAAGAATACATCGAAAAGGTGTTAAACAGAATCACTCTTCCCGGCGCGATGTTTCTCGCGGGATTGGCTCTGGCTCCTTATATCATCATCAAATT---------------------------------------…
16S-22	504	TTCTTTGATCCTGtTTCCGCAGACGATCATTCAGTGGTTGTCTTCCAGCAGCGAACAGTGGGCGGGTTGGGCAATCATTATGGACTTTTTCAATCCATTCTCCCAAATCTGGTATCACGCATTGTTTTACTTCGTGATCTATACTTCTTTGATCGTATTCTTCGCATACTTCTACACTGCGATTCAGTTCAACCCTTCCGAGTTGGCTGAAAACTTGAAGAAATACGGCGGGTTCATTCCAGGAATTCGTCCGGGTTCTCATACGAAAGAATACATCGAAAAAGTGTTAAACAGAATTACTCTGCCGGGTGCTATGTTCCTCGCGGGATTGGCTCTGGCTCCCTACATCATCATCAAATTCTTAGATCTCAGCTCCAACTCCGGAGGCGGATCTCTGGT…
16S-30	162	~~~~~~~~~~~~~~~~~~~~~~~~~~~~~~~~~~~~~~~~~~~~~~~~~~~~~~~~~~~~~~~~~~~~~~~~~~~~~~~~~~~~~~~~~~~~~~~~~~~~~~~~~~~~~~~~~~~~~~~~~~~~~~~~~~~~~~~~~~~~~~~~~~~~~~~~~~~~~~~~~~~~~~~~~~~~~~~~~~~~~~~~~~~~~~~~~~~~~~TGAACTGTCCGAAAACCTGAAGAAATACGGTGGGTTCATTCCTGGAATTCGTCCGGGTTCTCATACGAAAGAATACATCGAAAAGGTGTTAAACAGAATTACTCTTCCCGGCGCGATGTTTCTCGCGGGATTGGCTCTGGCTCCTTATATCATCATCAAATT---------------------------------------…
16S-35	504	TTCTTTGATTCTGTTTCCACAAACGATCATTCAGTGGTTGTCCAATAGCAGCCAAGAATGGGCCGGTTGGGCGGTGATTATGGATTTCTTTAATCCGTTCTCGCAGATCTGGTACCACGCACTTTTCTACTTTGTGATCTATACGTCTCTGATCGTATTCTTTGCATACTTTTACACTGCGATTCAGTTTAATCCCGCGGAACTTTCCGAGAATTTGAAAAAATACGGCGGGTTCATTCCCGGTATTCGTCCGGGCTCCCATACGAAAGAATACATCGAAAAGGTGTTAAACAGAATCACTCTTCCCGGTGCGATGTTTTTGGCGGGATTGGCGTTGGCTCCGTACATCATCATCAAATTCTTGGATTTGAGCTCCAACTCCGGCGGCGGATCCTTGGT…
17S-06	162	~~~~~~~~~~~~~~~~~~~~~~~~~~~~~~~~~~~~~~~~~~~~~~~~~~~~~~~~~~~~~~~~~~~~~~~~~~~~~~~~~~~~~~~~~~~~~~~~~~~~~~~~~~~~~~~~~~~~~~~~~~~~~~~~~~~~~~~~~~~~~~~~~~~~~~~~~~~~~~~~~~~~~~~~~~~~~~~~~~~~~~~~~~~~~~~~~~~~~~GGAGTTGGCTGAAAACCTGAAGAAATACGGCGGGTTCATTCCAGGaATTCGTCCGGGTTCTCACACAAAAGAATACATCGAGAAAGTGTTAAACCGAATCACTCTTCCGGGCGCGATGTTCCTGGCGGGATTAGCTCTGGCTCCTTATATCATCATCAAATT---------------------------------------…
19S-01	504	TTCTTTGATCCTGTTTCCGCAGACGATCATTCAGTGGTTGTCTTCCAGCAGCGAACAGTGGGCAGGTTGGGCGATCATTATGGACTTTTTCAATCCATTCTCCCAAATCTGGTATCACGCATTGTTTTACTTCGTGATCTATACTTCTTTGATCGTATTCTTCGCATACTTCTACACTGCGATTCAGTTCAACCCTTCCGAGTTGGCTGAAAACTTGAAGAAATACGGCGGGTTCATTCCAGGAATTCGTCCGGGTTCTCATACGAAGGAATACATCGAAAAAGTGTTAAACAGAATCACTCTGCCGGGTGCTATGTTCCTCGCGGGATTGGCTCTGGCTCCTTACATCATCATCAAATTCTTAGATCTCAGCTCCAACTCCGGAGGCGGATCTCTGGT…
21S-02	504	TTCTTTGATCCTGTTTCCGCAGACGATCATTCAGTGGTTGTCTTCCAGCAGCGAACAGTGGGCGGGTTGGGCAATCATTATGGACTTTTTCAATCCATTCTCCCAAATCTGGTATCACGCATTGTTTTACTTCGTGATCTATACTTCTTTGATCGTATTCTTCGCATACTTCTACACTGCGATTCAGTTCAACCCTTCCGAGTTGGCTGAAAACTTGAAGAAATACGGCGGGTTCATTCCAGGAATTCGTCCGGGTTCTCATACGAAAGAATACATCGAAAAAGTGTTAAACAGAATCACTCTTCCCGGCGCGATGTTTCTCGCGGGATTGGCTCTGGCTCCTTACATCATCATCAAATTCTTAGATCTCAGCTCCAACTCCGGAGGCGGATCTCTGGT…
21S-02seq2	162	~~~~~~~~~~~~~~~~~~~~~~~~~~~~~~~~~~~~~~~~~~~~~~~~~~~~~~~~~~~~~~~~~~~~~~~~~~~~~~~~~~~~~~~~~~~~~~~~~~~~~~~~~~~~~~~~~~~~~~~~~~~~~~~~~~~~~~~~~~~~~~~~~~~~~~~~~~~~~~~~~~~~~~~~~~~~~~~~~~~~~~~~~~~~~~~~~~~~~~TGAACTGTCCGAAAACCTGAAGAAATACGGTGGGTTCATTCCTGGAATTCGTCCGGGTTCTCATACGAAAGAATACATCGAAAAGGTGTTAAACAGAATTACTCTTCCCGGCGCGATGTTTCTCGCGGGATTGGCTCTGGCTCCTTATATCATCATCAAATT---------------------------------------…
21S-02seq3	162	~~~~~~~~~~~~~~~~~~~~~~~~~~~~~~~~~~~~~~~~~~~~~~~~~~~~~~~~~~~~~~~~~~~~~~~~~~~~~~~~~~~~~~~~~~~~~~~~~~~~~~~~~~~~~~~~~~~~~~~~~~~~~~~~~~~~~~~~~~~~~~~~~~~~~~~~~~~~~~~~~~~~~~~~~~~~~~~~~~~~~~~~~~~~~~~~~~~~~~GGAACTTTCCGAGAATTTGAAAAAATACGGCGGGTTCATTCCCGGTATTCGTCCCGGTTCCCATACGAAAGAATACATCGAAAAGGTGTTAAACAGAATCACTCTTCCCGGTGCGATGTTTTTGGCGGGACTGGCGTTGGCTCCGTACATCATCATCAAATT---------------------------------------…
21S-09	504	TTCCTTGATCCTGTTTCCACAGACGATCATTCAGTGGTTGTCTTCCAGCAGCGAACAGTGGGCGGGTTGGGCGATCATTATGGACTTTTTCAATCCATTCTCCCAGATCTGGTATCACGCACTTTTCTACTTCGTGATCTATACTTCTTTGATCGTATTCTTCGCCTACTTTTACACAGCGATTCAGTTCAACCCTGCTGAACTGTCCGAAAACCTGAAGAAATACGGTGGGTTCATTCCTGGAATTCGTCCGGGTTCTCATACGAAAGAATACATCGAAAAGGTGTTAAACAGAATCACTCTTCCCGGCGCGATGTTTCTCGCGGGATTGGCTCTGGCTCCTTACATCATCATCAAATTCTTAGATTTGAGCTCCAACTCCGGAGGCGGATCTCTGGT…
21S-09seq2	504	TTCTTTGATCCTGTTTCCGCAGACGATCATTCAATGGTTGTCTTCCAGCAGCGAACAGTGGGCGGGTTGGGCGATCATTATGGATTTTTTCAATCCATTCTCCCAGATCTGGTATCACGCATTGTTTTACTTCGTGATCTATACTTCTTTGATCGTATTCTTCGCATACTTCTACACTGCGATTCAGTTCAACCCTTCGGAGTTGGCTGAAAACCTGAAAAAATACGGCGGGTTCATTCCAGGAATTCGTCCGGGTTCTCATACGAAAGAATACATCGAAAAAGTGTTAAACAGAATTACTCTTCCCGGCGCGATGTTTCTCGCGGGATTGGCTCTGGCTCCTTACATCATCATCAAATTCTTAGATCTTAGCTCCAACTCCGGAGGCGGATCTCTGGT…
22S-03	504	TTCTTTGATTCTGTTTCCACAAACGATCATTCAGTGGTTGTCCAATAGCAGCCAAGAATGGGCCGGTTGGGCGGTGATTATGGATTTCTTTAATCCGTTCTCGCAGATCTGGTACCACGCGCTTTTCTACTTTGTGATCTATACGTCTCTGATCGTATTCTTTGCATACTTTTACACTGCGATTCAGTTTAATCCCGCGGAACTTTCCGAGAATTTGAAAAAATACGGCGGGTTCATTCCCGGTATTCGTCCCGGTTCCCATACGAAAGAATACATCGAAAAGGTGTTAAACAGAATCACTCTTCCCGGTGCGATGTTTTTGGCGGGATTGGCGTTGGCTCCGTACATCATCATCAAATTCTTGGATTTGAGCTCCAACTCCGGCGGCGGATCTCTGGT…
22S-06	504	TTCTTTGATCCTGTTTCCGCAGACGATCATTCAGTGGTTGTCTTCCAGCAGCGAACAGTGGGCGGGTTGGGCAATCATTATGGACTTTTTCAATCCATTCTCCCAAATCTGGTATCACGCATTGTTTTACTTCGTGATCTATACTTCTTTGATCGTATTCTTCGCATACTTTTACACTGCGATTCAGTTCAACCCTTCCGAGTTGGCTGAAAACTTGAAGAAATACGGCGGGTTCATTCCAGGAATTCGTCCGGGTTCTCATACGAAGGAATACATCGAAAAAGTGTTAAACAGAATCACTCTGCCGGGTGCTATGTTCCTCGCGGGATTGGCTCTGGCTCCTTACATCATCATCAAATTCTTAGATCTCAGCTCCAACTCCGGAGGCGGATCTCTGGT…
LGVF01	446	~~~~~~~~~~~~~~~~~~~~~~~~~~~~~~~~AGTGGTTGTCTTCCAGCAGCGAACAGTGGGCGGGTTGGGCGATCATTATGGACTTTTTCAATCCATTCTCCCAGATCTGGTATCACGCATTGTTTTACTTTGTGATCTACACTTCTCTGATCGTATTCTTCGCATACTTTTACACAGCGATTCAGTTCAACCCTGCTGAACTGTCCGAAAACCTGAAGAAATACGGTGGGTTCATTCCTGGAATTCGTCCGGGTTCTCATACGAAAGAATACATCGAAAAGGTGTTAAACAGAATCACTCTTCCCGGCGCGATGTTTCTCGCGGGATTGGCTCTGGCTCCTTATATCATCATCAAATTCTTAGATTTGAGCTCCAACTCCGGAGGCGGATCTCTGGT…
LGVF02	446	~~~~~~~~~~~~~~~~~~~~~~~~~~~~~~~~AGTGGTTGTCTTCCAGCAGCGAACAGTGGGCGGGTTGGGCGATCATTATGGACTTTTTCAATCCATTTTCCCAGATCTGGTATCACGCATTGTTTTACTTTGTGATCTACACTTCTCTGATCGTATTCTTCGCCTACTTTTACACAGCGATTCAGTTCAACCCTGCTGAACTGTCCGAAAACCTGAAGAAATACGGTGGGTTCATTCCTGGAATTCGTCCGGGCTCTCATACGAAAGAATACATCGAAAAGGTGTTAAACAGAATCACTCTTCCCGGCGCAATGTTTCTCGCGGGATTGGCTCTGGCTCCTTATATCATCATCAAATTCTTAGATTTGAGCTCCAATTCCGGAGGCGGATCTCTGGT…
