# Supplementary material for: Diverse lineages of pathogenic Leptospira species are widespread in the environment in Puerto Rico, USA
Source: PLoS Negl Trop Dis. 2022 May 18;16(5):e0009959. doi: 10.1371/journal.pntd.0009959 (PMC9154103; doi:10.1371/journal.pntd.0009959)
Supplement: S8 Table — Near full length 16S sequences (1330bp) generated for six saprophytic isolates. (XLSX) [file pntd.0009959.s013.xlsx]

## Sheet: S8 Table 16S sequences
ID	Species (from WGS)	16S genotype	16S sequence	16S species (100% BLAST match)
Sapro01	L. levettii	16S-01	TGGCTCAGAACTAACGCTGGCGGCGCGTCTTAAACATGCAAGTCAAACGGGTAGCAATACCAGTGGCGAACGGGTGAGTAATACATGGATAACCTACCTAGAAGTTGGGGATAACACAGAGAAATTTGTGCTAATACCGAATGTGACGGTTCCTGGTAGCAGGGATTGGTTAAAGCAGCAATGCGCTTTTAGATGGGTCCATGGCTGATTAGCTAGTTGGTGGGGTAAAGGCCTACCAAGGCGACGATCAGTAGCCGGCCTGAGAGGGTGAACGGCCACAATGGAACTGAGACACGGTCCATACTCCTACGGGAGGCAGCAGTTAAGAATCTTGCTCAATGGGCGAAAGCCTGAAGCAGCGACGCCGCGTGAACGATGAAGGTCTTCGGATTGTAAAGT…	L. mtsangambouensis, L. jelokensis, L. noumeaensis, L. congkakensis, L. levettii, and L. macculloughii
Sapro02	L. mtsangambouensis	16S-01	TGGCTCAGAACTAACGCTGGCGGCGCGTCTTAAACATGCAAGTCAAACGGGTAGCAATACCAGTGGCGAACGGGTGAGTAATACATGGATAACCTACCTAGAAGTTGGGGATAACACAGAGAAATTTGTGCTAATACCGAATGTGACGGTTCCTGGTAGCAGGGATTGGTTAAAGCAGCAATGCGCTTTTAGATGGGTCCATGGCTGATTAGCTAGTTGGTGGGGTAAAGGCCTACCAAGGCGACGATCAGTAGCCGGCCTGAGAGGGTGAACGGCCACAATGGAACTGAGACACGGTCCATACTCCTACGGGAGGCAGCAGTTAAGAATCTTGCTCAATGGGCGAAAGCCTGAAGCAGCGACGCCGCGTGAACGATGAAGGTCTTCGGATTGTAAAGT…	L. mtsangambouensis, L. jelokensis, L. noumeaensis, L. congkakensis, L. levettii, and L. macculloughii
Sapro03	L. bandrabouensis	16S-01	TGGCTCAGAACTAACGCTGGCGGCGCGTCTTAAACATGCAAGTCAAACGGGTAGCAATACCAGTGGCGAACGGGTGAGTAATACATGGATAACCTACCTAGAAGTTGGGGATAACACAGAGAAATTTGTGCTAATACCGAATGTGACGGTTCCTGGTAGCAGGGATTGGTTAAAGCAGCAATGCGCTTTTAGATGGGTCCATGGCTGATTAGCTAGTTGGTGGGGTAAAGGCCTACCAAGGCGACGATCAGTAGCCGGCCTGAGAGGGTGAACGGCCACAATGGAACTGAGACACGGTCCATACTCCTACGGGAGGCAGCAGTTAAGAATCTTGCTCAATGGGCGAAAGCCTGAAGCAGCGACGCCGCGTGAACGATGAAGGTCTTCGGATTGTAAAGT…	L. mtsangambouensis, L. jelokensis, L. noumeaensis, L. congkakensis, L. levettii, and L. macculloughii
Sapro04	L. bandrabouensis	16S-02	TGGCTCAGAACTAACGCTGGCGGCGCGTCTTAAACATGCAAGTCAAACGGGTAGCAATACCAGTGGCGAACGGGTGAGTAATACATGGATAACCTACCTAGAAGTTGGGGATAACACAGAGAAATTTGTGCTAATACCGAATGTGACGGTTCCTGGTAGCAGGGATTGGTTAAAGCAGCAATGCGCTTTTAGATGGGTCCATGGCTGATTAGCTAGTTGGTGGGGTAAAGGCCTACCAAGGCGACGATCAGTAGCCGGCCTGAGAGGGTGAACGGCCACAATGGAACTGAGACACGGTCCATACTCCTACGGGAGGCAGCAGTTAAGAATCTTGCTCAATGGGCGAAAGCCTGAAGCAGCGACGCCGCGTGAACGATGAAGGTCTTCGGATTGTAAAGT…	L. bandrabouensis, L. kemamanensis, L. bouyouniensis, and L. meyeri
Sapro05	L. bandrabouensis	16S-02	TGGCTCAGAACTAACGCTGGCGGCGCGTCTTAAACATGCAAGTCAAACGGGTAGCAATACCAGTGGCGAACGGGTGAGTAATACATGGATAACCTACCTAGAAGTTGGGGATAACACAGAGAAATTTGTGCTAATACCGAATGTGACGGTTCCTGGTAGCAGGGATTGGTTAAAGCAGCAATGCGCTTTTAGATGGGTCCATGGCTGATTAGCTAGTTGGTGGGGTAAAGGCCTACCAAGGCGACGATCAGTAGCCGGCCTGAGAGGGTGAACGGCCACAATGGAACTGAGACACGGTCCATACTCCTACGGGAGGCAGCAGTTAAGAATCTTGCTCAATGGGCGAAAGCCTGAAGCAGCGACGCCGCGTGAACGATGAAGGTCTTCGGATTGTAAAGT…	L. bandrabouensis, L. kemamanensis, L. bouyouniensis, and L. meyeri
Sapro06	L. bandrabouensis	16S-02	TGGCTCAGAACTAACGCTGGCGGCGCGTCTTAAACATGCAAGTCAAACGGGTAGCAATACCAGTGGCGAACGGGTGAGTAATACATGGATAACCTACCTAGAAGTTGGGGATAACACAGAGAAATTTGTGCTAATACCGAATGTGACGGTTCCTGGTAGCAGGGATTGGTTAAAGCAGCAATGCGCTTTTAGATGGGTCCATGGCTGATTAGCTAGTTGGTGGGGTAAAGGCCTACCAAGGCGACGATCAGTAGCCGGCCTGAGAGGGTGAACGGCCACAATGGAACTGAGACACGGTCCATACTCCTACGGGAGGCAGCAGTTAAGAATCTTGCTCAATGGGCGAAAGCCTGAAGCAGCGACGCCGCGTGAACGATGAAGGTCTTCGGATTGTAAAGT…	L. bandrabouensis, L. kemamanensis, L. bouyouniensis, and L. meyeri
