# Supplementary material for: Diverse lineages of pathogenic Leptospira species are widespread in the environment in Puerto Rico, USA
Source: PLoS Negl Trop Dis. 2022 May 18;16(5):e0009959. doi: 10.1371/journal.pntd.0009959 (PMC9154103; doi:10.1371/journal.pntd.0009959)
Supplement: S9 Table — Genome assembly details including assembly size, number of contigs, and NCBI assembly accession numbers. (XLSX) [file pntd.0009959.s014.xlsx]

## Sheet: S9 Table Genome assemblies
Isolate	Assembly size	#Contigs	Assembly accession
Sapro01	4059227	42	JAIZBN000000000
Sapro02	4214040	26	JAIZBM000000000
Sapro03	4047405	25	JAIZBL000000000
Sapro04	4109869	27	JAIZBK000000000
Sapro05	4113187	29	JAIZBJ000000000
Sapro06	3936602	398	JAIZBI000000000
LGVF01	4459067	135	JAIZBH000000000
LGVF02	4461236	67	JAIZBG000000000
