# Supplementary material for: Diverse lineages of pathogenic Leptospira species are widespread in the environment in Puerto Rico, USA
Source: PLoS Negl Trop Dis. 2022 May 18;16(5):e0009959. doi: 10.1371/journal.pntd.0009959 (PMC9154103; doi:10.1371/journal.pntd.0009959)
Supplement: S10 Table — The weight of each hamster was recorded daily, beginning two days preinfection. (XLSX) [file pntd.0009959.s015.xlsx]

## Sheet: S10 Table Hamster infection
AES32	ACUP#	ARS-2018-745		ACUP Exp. Date		2021-07-16		Vendor	Envigo
Golden Syrian Hamsters			DOB
			DOA	2020-09-28
			Age
			Date	2020-09-30	2020-10-01	2020-10-02	2020-10-03	2020-10-04	2020-10-05	2020-10-06	2020-10-07	2020-10-08	2020-10-09	2020-10-11	2020-10-12	2020-10-13
			PID	-2	-1	0	1	2	3	4	5	6	7	9	10	11
Animal #	Ear punch	Inoculum/IP route	Cage #	Weight	Weight	Weight	Weight	Weight	Weight	Weight	Weight	Weight	Weight	Weight	Weight	Weight
233	None	Negative Control	1	60.8	62.8	65.8	70	74.4	77.5	79	80.3
234	Left	Negative Control	1	53.4	56.2	57.5	60.8	63.8	66	67.8	68.2
235	Right	Negative Control	1	47.2	49.8	51.2	53.7	55.1	57.5	57.7	60
236	Both	Negative Control	1	45.3	48.5	51.9	55	58.5	62.8	65	67.6
257	None	LGVF02	7	60.8	62.6	65.1	67.6	70	71.2	73.3	73.6	75	75.6	77.2		79.2
258	Left	LGVF02	7	49.5	51.9	55.3	57.6	61.2	64.1	65.2	67.2	70.2	72.1	74.3		76.6
259	Right	LGVF02	7	56.2	60.5	63.5	66.7	70.3	74.2	76.8	78.3	79.6	82.2	87.2		90.2
260	Both	LGVF02	7	46.5	47.7	49.6	51	53.9	55.8	57.6	58.9	61	62.5	66		68.3
				-2	-1	0	1	2	3	4	5	6	7	9	10	11
			Neg	51.675	54.325	56.6	59.875	62.95	65.95	67.375	69.025
			LGVF02	53.25	55.675	58.375	60.725	63.85	66.325	68.225	69.5	71.45	73.1	76.175		78.575
